# Supplementary material for: Modifying the DPClus algorithm for identifying protein complexes based on new topological structures
Source: BMC Bioinformatics. 2008 Sep 25;9:398. doi: 10.1186/1471-2105-9-398 (PMC2570695; doi:10.1186/1471-2105-9-398)
Supplement: Additional file 1 — P-values for the predicted clusters with size ≥ 6 generated using Tin = 0.9 and Tin = 0.6. The data provided represent the statistical analysis of the predicted clusters. P-value is calculated for each predicted cluster and a function category is assigned to it when the minimum P-value occurs. When Tin = 0.9, there are 132 clusters (size ≥ 6) generated by IPCA. When Tin = 0.6, there are 443 clusters (size ≥ 6) generated by IPCA. [file 1471-2105-9-398-S1.xls]

## Sheet: Tin=0.9
ID	Size	P-value	Main function	Proteins(ORF)	Uncharacterized proteins
1	14	8.54115e-27	modification by acetylation, deacetylation	YOL148c;YGR252w;YBR081c;YDR448w;YDR167w;YDR392w;YLR055c;YBR198c;YPL254w;YDR176w;YMR236w;YHR099w;YGL112c;YDR145w	N
2	10	1.24229e-20	M phase	YFR036w;YGL240w;YDL008w;YHR166c;YOR249c;YDR118w;YKL022c;YNL172w;YLR127c;YBL084c	N
3	10	1.24229e-20	M phase	YLR102c;YDL008w;YHR166c;YOR249c;YNL172w;YLR127c;YKL022c;YGL240w;YFR036w;YDR118w	N
4	10	3.8569e-19	ER to Golgi transport	YKR068c;YML077w;YOR115c;YMR218c;YBR254c;YDR108w;YDR246w;YDR407c;YDR472w;YGR166w	N
5	7	2.15213e-17	3'-end processing	YKR002w;YJR093c;YDR301w;YLR277c;YPR107c;YAL043c;YLR115w	N
6	6	6.10666e-15	3'-end processing	YNL317w;YJR093c;YKR002w;YDR301w;YLR277c;YPR107c	N
7	12	5.90517e-13	cytoskeleton/structural proteins	YPL174c;YMR294w;YHR129c;YML094w;YGR078c;YLR200w;YNL153c;YEL003w;YER016w;YEL061c;YOR349w;YML124c	N
8	6	1.17217e-11	cytokinesis (cell division) /septum formation and hydrolysis	YJR076c;YHR107c;YDL225w;YDR507c;YCR002c;YLR314c	N
9	8	4.06824e-11	cytoskeleton/structural proteins	YDR388w;YCR009c;YDL029w;YLR200w;YGR078c;YNL153c;YEL003w;YNL298w	N
10	8	4.06824e-11	cytoskeleton/structural proteins	YOR216c;YEL003w;YLR200w;YGR078c;YML094w;YNL153c;YDR388w;YCR009c	N
11	6	6.23856e-11	protein folding and stabilization	YJR032w;YEL003w;YLR200w;YGR078c;YML094w;YNL153c	N
12	6	6.23856e-11	protein folding and stabilization	YMR154c;YML094w;YGR078c;YLR200w;YNL153c;YEL003w	N
13	7	1.26765e-10	cytoskeleton-dependent transport	YLR210w;YGR078c;YEL061c;YPR141c;YPL174c;YMR294w;YHR129c	N
14	9	1.79295e-10	cytoskeleton/structural proteins	YBL007c;YDR388w;YCR009c;YLR200w;YGR078c;YML094w;YNL153c;YEL003w;YJR075w	N
15	9	1.79295e-10	cytoskeleton/structural proteins	YJL020c;YDR388w;YCR009c;YLR200w;YGR078c;YML094w;YNL153c;YEL003w;YBL007c	N
16	6	7.34935e-10	splicing	YMR268c;YBL026w;YJR022w;YER146w;YDR378c;YNL147w	N
17	12	8.70917e-10	protein folding and stabilization	YOR265w;YML094w;YGR078c;YLR200w;YEL003w;YNL153c;YEL061c;YOR349w;YCL029c;YML124c;YPL241c;YGL086w	N
18	12	8.70917e-10	protein folding and stabilization	YMR138w;YLR200w;YML094w;YGR078c;YEL003w;YNL153c;YEL061c;YOR349w;YCL029c;YML124c;YOR265w;YPL241c	N
19	6	9.92165e-10	general transcription activities	YGL025c;YBR193c;YOL135c;YOR174w;YDL005c;YER022w	N
20	6	9.92165e-10	general transcription activities	YIL021w;YBR193c;YOL135c;YOR174w;YDL005c;YGL025c	N
21	7	1.49676e-09	cytoskeleton/structural proteins	YAL011w;YGR078c;YML094w;YLR200w;YEL003w;YNL153c;YML124c	N
22	7	1.49676e-09	cytoskeleton/structural proteins	YHR012w;YGR078c;YML094w;YLR200w;YNL153c;YEL003w;YHR129c	N
23	7	1.49676e-09	cytoskeleton/structural proteins	YDR310c;YLR200w;YGR078c;YML094w;YNL153c;YDR388w;YCR009c	N
24	7	1.49676e-09	cytoskeleton/structural proteins	YOR264w;YEL003w;YLR200w;YML094w;YGR078c;YNL153c;YML124c	YOR264w
25	7	1.49676e-09	cytoskeleton/structural proteins	YLR212c;YLR200w;YGR078c;YML094w;YNL153c;YEL003w;YMR055c	N
26	7	1.49676e-09	cytoskeleton/structural proteins	YOR266w;YEL003w;YLR200w;YML094w;YGR078c;YNL153c;YML124c	N
27	6	1.84221e-09	osmotic and salt stress response	YMR109w;YKL129c;YDR388w;YJL020c;YLR337c;YOR181w	N
28	10	2.39139e-09	splicing	YGL173c;YOL149w;YBL026w;YCR077c;YJR022w;YER112w;YER146w;YDR378c;YNL147w;YLR438c-a	N
29	6	3.54848e-09	cell cycle checkpoints (checkpoints of morphogenesis, DNA-damage,-replication, mitotic phase and spindle)	YLR288c;YMR048w;YNL273w;YLR103c;YPL194w;YOR368w	N
30	9	4.98642e-09	protein folding and stabilization	YER007w;YLR200w;YML094w;YGR078c;YEL003w;YNL153c;YEL061c;YJL030w;YCL029c	N
31	9	4.98642e-09	protein folding and stabilization	YMR299c;YML094w;YGR078c;YLR200w;YEL003w;YNL153c;YER016w;YEL061c;YOR349w	N
32	9	4.98642e-09	protein folding and stabilization	YKR054c;YML094w;YGR078c;YLR200w;YEL003w;YNL153c;YER016w;YEL061c;YOR349w	N
33	9	4.98642e-09	protein folding and stabilization	YDR424c;YER016w;YLR200w;YML094w;YGR078c;YNL153c;YEL003w;YEL061c;YOR349w	N
34	8	5.86499e-09	cytoskeleton/structural proteins	YCR086w;YEL003w;YLR200w;YML094w;YGR078c;YNL153c;YEL061c;YOR058c	N
35	8	5.86499e-09	cytoskeleton/structural proteins	YHR111w;YNL298w;YLR200w;YGR078c;YML094w;YNL153c;YEL003w;YER016w	N
36	8	5.86499e-09	cytoskeleton/structural proteins	YMR312w;YNL298w;YLR200w;YGR078c;YML094w;YNL153c;YEL003w;YER016w	N
37	8	5.86499e-09	cytoskeleton/structural proteins	YJR075w;YDR388w;YCR009c;YDL029w;YLR200w;YGR078c;YNL153c;YEL003w	N
38	8	5.86499e-09	cytoskeleton/structural proteins	YFR019w;YNL298w;YLR200w;YGR078c;YML094w;YNL153c;YEL003w;YER016w	N
39	7	7.20478e-09	budding cell polarity and filament formation	YBL061c;YBR023c;YDR388w;YCR009c;YHR030c;YNL298w;YDL029w	N
40	10	1.22614e-08	protein folding and stabilization	YPL241c;YML094w;YGR078c;YLR200w;YEL003w;YNL153c;YEL061c;YOR349w;YJL030w;YCL029c	N
41	10	1.22614e-08	protein folding and stabilization	YDR150w;YML094w;YGR078c;YLR200w;YEL003w;YNL153c;YER016w;YEL061c;YOR349w;YGL086w	N
42	10	1.22614e-08	protein folding and stabilization	YPL269w;YML094w;YGR078c;YLR200w;YNL153c;YEL003w;YER016w;YOR349w;YCL029c;YPL155c	N
43	10	1.22614e-08	protein folding and stabilization	YDR488c;YPL174c;YGR078c;YML094w;YLR200w;YEL003w;YNL153c;YER016w;YEL061c;YOR349w	N
44	10	1.22614e-08	protein folding and stabilization	YCL029c;YLR200w;YML094w;YGR078c;YEL003w;YNL153c;YER016w;YEL061c;YOR349w;YJL030w	N
45	6	1.90035e-08	protein folding and stabilization	YBR171w;YLR200w;YGR078c;YML094w;YNL153c;YEL003w	N
46	6	1.90035e-08	protein folding and stabilization	YJR117w;YEL003w;YLR200w;YGR078c;YML094w;YNL153c	N
47	6	1.90035e-08	protein folding and stabilization	YDR485c;YEL003w;YLR200w;YML094w;YGR078c;YNL153c	N
48	6	1.90035e-08	protein folding and stabilization	YNL294c;YML094w;YGR078c;YLR200w;YEL003w;YNL153c	N
49	6	1.90035e-08	protein folding and stabilization	YIL095w;YEL003w;YLR200w;YGR078c;YML094w;YNL153c	N
50	6	1.90035e-08	protein folding and stabilization	YOR023c;YEL003w;YLR200w;YGR078c;YML094w;YNL153c	N
51	6	1.90035e-08	protein folding and stabilization	YPR070w;YEL003w;YLR200w;YML094w;YGR078c;YNL153c	N
52	6	1.90035e-08	protein folding and stabilization	YPR023c;YEL003w;YLR200w;YML094w;YGR078c;YNL153c	N
53	6	1.90035e-08	protein folding and stabilization	YGL253w;YEL003w;YLR200w;YML094w;YGR078c;YNL153c	N
54	6	1.90035e-08	protein folding and stabilization	YJL190c;YEL003w;YLR200w;YGR078c;YML094w;YNL153c	N
55	6	1.90035e-08	protein folding and stabilization	YBL024w;YEL003w;YLR200w;YML094w;YGR078c;YNL153c	N
56	6	1.90035e-08	protein folding and stabilization	YLR089c;YEL003w;YLR200w;YGR078c;YML094w;YNL153c	N
57	7	3.37449e-08	protein binding	YIL084c;YCR009c;YDR388w;YLR200w;YGR078c;YEL003w;YJL020c	N
58	10	4.22129e-08	cytoskeleton/structural proteins	YNL298w;YER016w;YLR200w;YML094w;YGR078c;YNL153c;YEL003w;YEL061c;YPR135w;YCL016c	N
59	10	4.22129e-08	cytoskeleton/structural proteins	YLL049w;YMR294w;YGR078c;YML094w;YLR200w;YNL153c;YEL003w;YER016w;YEL061c;YOR058c	N
60	12	5.21936e-08	protein folding and stabilization	YOR026w;YNL153c;YML094w;YGR078c;YLR200w;YEL003w;YER016w;YEL061c;YPR135w;YMR078c;YJL013c;YOR349w	N
61	6	5.34689e-08	cytoskeleton/structural proteins	YML041c;YNL153c;YML094w;YLR200w;YEL003w;YML124c	N
62	6	5.34689e-08	cytoskeleton/structural proteins	YBR108w;YCR009c;YDR388w;YML094w;YGR078c;YNL153c	N
63	6	5.34689e-08	cytoskeleton/structural proteins	YBR255w;YCR009c;YDR388w;YLR200w;YGR078c;YML094w	YBR108w
64	6	5.34689e-08	cytoskeleton/structural proteins	YIL034c;YML094w;YGR078c;YLR200w;YEL003w;YPL174c	YBR255w
65	7	6.54384e-08	protein folding and stabilization	YBR103w;YNL153c;YML094w;YGR078c;YLR200w;YEL003w;YPR141c	N
66	7	6.54384e-08	protein folding and stabilization	YDL155w;YEL003w;YLR200w;YML094w;YGR078c;YNL153c;YPR135w	N
67	7	6.54384e-08	protein folding and stabilization	YDR276c;YEL003w;YLR200w;YML094w;YGR078c;YNL153c;YPR135w	N
68	13	9.53404e-08	protein folding and stabilization	YDR276c;YEL003w;YLR200w;YML094w;YGR078c;YNL153c;YPR135w	N
69	13	9.53404e-08	protein folding and stabilization	YLR085c;YNL153c;YML094w;YGR078c;YLR200w;YEL003w;YER016w;YPR135w;YOR349w;YMR078c;YGL086w;YEL061c;YHR191c	N
70	13	9.53404e-08	protein folding and stabilization	YOL012c;YER016w;YML094w;YGR078c;YLR200w;YNL153c;YEL003w;YPR135w;YOR349w;YCL016c;YJL030w;YEL061c;YMR078c	N
71	13	9.53404e-08	protein folding and stabilization	YPL018w;YDR254w;YEL061c;YNL153c;YML094w;YGR078c;YLR200w;YEL003w;YER016w;YPR135w;YOR349w;YJL030w;YDR318w	N
72	13	9.53404e-08	protein folding and stabilization	YJL013c;YML094w;YGR078c;YLR200w;YNL153c;YEL003w;YER016w;YEL061c;YPR135w;YOR349w;YCL016c;YMR078c;YJL030w	N
73	13	9.53404e-08	protein folding and stabilization	YHR191c;YPR135w;YER016w;YML094w;YGR078c;YLR200w;YNL153c;YEL003w;YEL061c;YOR349w;YJL030w;YCL016c;YGL086w	N
74	13	9.53404e-08	protein folding and stabilization	YLR381w;YEL061c;YNL153c;YML094w;YGR078c;YLR200w;YEL003w;YER016w;YPR135w;YJL030w;YDR254w;YOR349w;YPL018w	N
75	13	9.53404e-08	protein folding and stabilization	YBR107c;YDR254w;YPL018w;YNL153c;YML094w;YGR078c;YLR200w;YEL003w;YER016w;YEL061c;YPR135w;YJL030w;YOR349w	N
76	6	1.05857e-07	budding cell polarity and filament formation	YDR245w;YDR388w;YCR009c;YHR030c;YBL061c;YBR023c	N
77	6	1.05857e-07	budding cell polarity and filament formation	YNL233w;YBL061c;YDR388w;YCR009c;YDL029w;YHR030c	N
78	10	1.39416e-07	splicing	YJL124c;YER146w;YBL026w;YDR378c;YER112w;YCR077c;YGL173c;YOL149w;YLR438c-a;YNL147w	N
79	14	1.64108e-07	protein folding and stabilization	YMR048w;YPR135w;YCL016c;YER016w;YML094w;YLR200w;YGR078c;YNL153c;YEL003w;YEL061c;YGL086w;YOR349w;YMR078c;YGR188c	N
80	8	1.71686e-07	protein folding and stabilization	YPL253c;YGR078c;YML094w;YLR200w;YNL153c;YEL003w;YPR135w;YMR078c	N
81	12	1.78248e-07	cytoskeleton/structural proteins	YMR055c;YEL003w;YLR200w;YML094w;YGR078c;YNL153c;YER016w;YEL061c;YPR135w;YHR191c;YMR048w;YGL086w	N
82	7	1.83399e-07	cytoskeleton/structural proteins	YLR386w;YML094w;YLR200w;YNL153c;YEL003w;YER016w;YNL298w	N
83	7	1.83399e-07	cytoskeleton/structural proteins	YJL095w;YDR388w;YCR009c;YDL029w;YNL298w;YLR200w;YNL153c	N
84	6	2.24653e-07	RNA degradation	YEL015w;YBL026w;YOL149w;YJR022w;YGL173c;YNL118c	N
85	6	3.76734e-07	osmotic and salt stress response	YLR111w;YCR009c;YDR388w;YDL029w;YBL061c;YBR023c	N
86	6	3.76734e-07	osmotic and salt stress response	YGL084c;YNL322c;YBR023c;YBL061c;YDR388w;YCR009c	N
87	6	3.76734e-07	osmotic and salt stress response	YDR129c;YDR388w;YDL029w;YBL061c;YBR023c;YNL322c	N
88	9	3.80061e-07	protein folding and stabilization	YPL017c;YER016w;YML094w;YGR078c;YLR200w;YNL153c;YEL003w;YPR135w;YJL030w	N
89	9	3.80061e-07	protein folding and stabilization	YML032c;YPR135w;YCL016c;YER016w;YML094w;YGR078c;YLR200w;YNL153c;YEL003w	YDR149c
90	9	3.80061e-07	protein folding and stabilization	YKL048c;YLR200w;YML094w;YGR078c;YEL003w;YNL153c;YER016w;YEL061c;YMR078c	N
91	9	3.80061e-07	protein folding and stabilization	YBR231c;YEL003w;YLR200w;YML094w;YGR078c;YNL153c;YER016w;YPR135w;YCL016c	YLR111w
92	9	3.80061e-07	protein folding and stabilization	YDR149c;YER016w;YLR200w;YML094w;YGR078c;YNL153c;YEL003w;YEL061c;YOR058c	N
93	6	5.78106e-07	nuclear migration	YML085c;YLR200w;YER016w;YOR349w;YCL029c;YML124c	N
94	6	6.32657e-07	cell cycle checkpoints (checkpoints of morphogenesis, DNA-damage,-replication, mitotic phase and spindle)	YDL102w;YJR043c;YNL273w;YMR048w;YPL194w;YOR368w	N
95	6	6.32657e-07	cell cycle checkpoints (checkpoints of morphogenesis, DNA-damage,-replication, mitotic phase and spindle)	YOR144c;YPR135w;YER016w;YMR048w;YNL273w;YCL061c	N
96	6	6.32657e-07	cell cycle checkpoints (checkpoints of morphogenesis, DNA-damage,-replication, mitotic phase and spindle)	YOR368w;YMR048w;YNL273w;YHR191c;YLR103c;YPL194w	N
97	10	7.4786e-07	protein folding and stabilization	YOR058c;YLR200w;YML094w;YGR078c;YEL003w;YNL153c;YER016w;YEL061c;YCL029c;YPL155c	N
98	10	7.4786e-07	protein folding and stabilization	YPR141c;YEL061c;YML094w;YGR078c;YLR200w;YNL153c;YEL003w;YJL030w;YCL016c;YPL008w	N
99	10	7.4786e-07	protein folding and stabilization	YER155c;YLR200w;YGR078c;YML094w;YNL153c;YEL003w;YEL061c;YPR141c;YOR058c;YOR269w	N
100	10	7.4786e-07	protein folding and stabilization	YJR053w;YML094w;YGR078c;YLR200w;YEL003w;YNL153c;YER016w;YEL061c;YPR135w;YOR026w	N
101	7	9.76215e-07	DNA repair	YER095w;YPR135w;YCL016c;YML032c;YKL113c;YJR043c;YCL061c	N
102	7	9.76215e-07	DNA repair	YDR076w;YML032c;YPR135w;YMR078c;YNL273w;YJR043c;YKL113c	N
103	6	1.3054e-06	cell wall	YNL322c;YHR030c;YGR229c;YBR023c;YBL061c;YDR388w	N
104	6	2.38771e-06	protein folding and stabilization	YGR270w;YER016w;YLR200w;YML094w;YNL153c;YEL003w	N
105	6	2.38771e-06	protein folding and stabilization	YGL087c;YEL003w;YLR200w;YML094w;YGR078c;YPR135w	N
106	13	2.49334e-06	protein binding	YPR046w;YNL153c;YML094w;YGR078c;YLR200w;YEL003w;YER016w;YEL061c;YPR135w;YJL030w;YLR381w;YJR135c;YPL008w	N
107	7	3.40158e-06	chromosome condensation	YNL273w;YPR135w;YCL016c;YER016w;YEL061c;YMR048w;YDL003w	N
108	6	5.41605e-06	cytoskeleton/structural proteins	YDL020c;YCL016c;YPR135w;YML094w;YGR078c;YLR200w	N
109	6	5.41605e-06	cytoskeleton/structural proteins	YBR234c;YLR200w;YEL003w;YNL153c;YNL298w;YER155c	N
110	7	5.48407e-06	protein folding and stabilization	YDR360w;YER016w;YNL153c;YML094w;YGR078c;YLR200w;YCL029c	YDR360w
111	7	5.48407e-06	protein folding and stabilization	YER177w;YGR078c;YML094w;YNL153c;YEL003w;YEL061c;YPR141c	N
112	7	5.48407e-06	protein folding and stabilization	YDR289c;YEL003w;YLR200w;YGR078c;YNL153c;YER016w;YCL029c	N
113	6	5.66596e-06	bud / growth tip	YBR200w;YNL298w;YNL271c;YLR200w;YER155c;YPL031c	N
114	8	6.84374e-06	DNA synthesis and replication	YJR043c;YKL113c;YPR135w;YMR078c;YMR048w;YNL273w;YCL061c;YJL092w	N
115	8	6.84374e-06	DNA synthesis and replication	YMR190c;YKL113c;YJR043c;YPR135w;YMR078c;YMR048w;YCL061c;YJL092w	N
116	6	8.77449e-06	budding cell polarity and filament formation	YHR142w;YDR388w;YCR009c;YDL029w;YNL298w;YHR030c	N
117	6	8.77449e-06	budding cell polarity and filament formation	YJL099w;YDR388w;YCR009c;YDL029w;YNL298w;YHR030c	N
118	8	1.07964e-05	protein folding and stabilization	YFL037w;YLR200w;YML094w;YEL003w;YOR349w;YCL029c;YJL030w;YPL241c	N
119	7	1.23929e-05	cytoskeleton/structural proteins	YEL031w;YDR388w;YCR009c;YDL029w;YLR200w;YGR078c;YJR075w	N
120	6	2.04736e-05	DNA repair	YDR369c;YOR144c;YKL113c;YJR043c;YCL061c;YJL092w	N
121	6	2.04736e-05	DNA repair	YDR363w;YMR190c;YJL092w;YKL113c;YJR043c;YNL250w	N
122	6	4.04099e-05	osmotic and salt stress response	YLR342w;YBR023c;YBL061c;YHR030c;YDR388w;YER111c	N
123	7	5.36364e-05	DNA synthesis and replication	YLR234w;YMR190c;YJL092w;YPR135w;YMR078c;YMR048w;YJR043c	N
124	6	5.93101e-05	cell cycle checkpoints (checkpoints of morphogenesis, DNA-damage,-replication, mitotic phase and spindle)	YDR217c;YCL016c;YMR048w;YLR103c;YNL273w;YJR043c	N
125	7	0.000102698	cell cycle checkpoints (checkpoints of morphogenesis, DNA-damage,-replication, mitotic phase and spindle)	YPL194w;YNL273w;YPR135w;YCL016c;YMR048w;YLR103c;YJR043c	N
126	7	0.000102698	cell cycle checkpoints (checkpoints of morphogenesis, DNA-damage,-replication, mitotic phase and spindle)	YER173w;YPR135w;YMR078c;YMR048w;YNL273w;YLR103c;YJR043c	N
127	6	0.000303536	budding, cell polarity and filament formation	YGR229c;YNL298w;YHR030c;YNL271c;YLR330w;YER111c	N
128	6	0.000331487	chromosome condensation	YER019w;YCL016c;YPR135w;YLR200w;YEL003w;YMR048w	YLR235c
129	6	0.000331487	chromosome condensation	YLR235c;YJL092w;YJR043c;YPR135w;YCL016c;YLR103c	N
130	6	0.000331487	chromosome condensation	YOR195w;YEL061c;YER016w;YPR135w;YMR078c;YJL030w	N
131	7	0.000462721	chromosome condensation	YLR103c;YPR135w;YCL016c;YML094w;YEL003w;YMR048w;YGL086w	N
132	8	0.000615153	chromosome condensation	YDR332w;YER016w;YNL153c;YML094w;YPR135w;YHR191c;YJL030w;YOL012c	N

## Sheet: Tin=0.6
ID	Size	P-value	Main function	Proteins(ORF)	Uncharacterized proteins
1	14	8.54115e-27	modification by acetylation	YOL148c;YGR252w;YBR081c;YDR448w;YDR167w;YDR392w;YLR055c;YBR198c;YPL254w;YDR176w;YMR236w;YHR099w;YGL112c;YDR145w	N
2	15	1.26666e-25	modification by acetylation	YER148w;YDR392w;YOL148c;YDR167w;YDR448w;YGR252w;YBR081c;YLR055c;YBR198c;YDR176w;YPL254w;YHR099w;YMR236w;YDR145w;YGL112c	N
3	15	1.26666e-25	modification by acetylation	YKL012w;YDR167w;YDR448w;YOL148c;YGR252w;YBR081c;YDR392w;YLR055c;YBR198c;YDR176w;YPL254w;YHR099w;YGL112c;YDR145w;YMR236w	N
4	15	1.26666e-25	modification by acetylation	YBR289w;YGR252w;YOL148c;YBR081c;YDR448w;YDR167w;YDR392w;YLR055c;YDR176w;YBR198c;YPL254w;YDR145w;YMR236w;YHR099w;YGL112c	N
5	15	1.26666e-25	modification by acetylation	YDR216w;YDR448w;YGR252w;YOL148c;YBR081c;YDR167w;YDR392w;YLR055c;YBR198c;YPL254w;YDR176w;YHR099w;YGL112c;YDR145w;YMR236w	N
6	11	1.12288e-22	M phase	YFR036w;YGL240w;YDL008w;YHR166c;YOR249c;YDR118w;YKL022c;YNL172w;YLR127c;YBL084c;YLR102c	N
7	14	1.33657e-21	budding	YMR116c;YGR229c;YBR023c;YBL061c;YHR030c;YDR388w;YNL298w;YER111c;YCR009c;YLR330w;YDL029w;YJL095w;YNL271c;YNL322c	N
8	12	1.33657e-21	M phase	YDR260c;YHR166c;YOR249c;YDL008w;YNL172w;YDR118w;YLR127c;YFR036w;YGL240w;YKL022c;YBL084c;YLR102c	N
9	11	5.10171e-21	ER to Golgi transport	YFL038c;YML077w;YKR068c;YBR254c;YDR108w;YDR246w;YDR407c;YDR472w;YGR166w;YOR115c;YMR218c	N
10	8	7.11212e-20	3'-end processing	YKR002w;YJR093c;YDR301w;YLR277c;YPR107c;YAL043c;YLR115w;YNL317w	N
11	10	3.8569e-19	ER to Golgi transport	YKR068c;YML077w;YOR115c;YMR218c;YBR254c;YDR108w;YDR246w;YDR407c;YDR472w;YGR166w	N
12	9	2.84922e-14	general transcription activities	YDR308c;YGL127c;YOR174w;YOL135c;YER022w;YBR193c;YDL005c;YGL025c;YIL021w	N
13	9	2.84922e-14	general transcription activities	YNR010w;YGL127c;YOR174w;YER022w;YOL135c;YBR193c;YDL005c;YGL025c;YIL021w	N
14	7	4.30503e-14	chromosome segregation/division	YJR060w;YKL089w;YGR140w;YMR094w;YDR254w;YMR168c;YPL018w	N
15	6	1.90271e-13	G1/S transition of mitotic cell cycle	YJR090c;YDL132w;YDR054c;YDR328c;YLR079w;YFL009w	N
16	20	2.05569e-13	M phase	YDR488c;YPL174c;YGR078c;YML094w;YLR200w;YEL003w;YNL153c;YER016w;YEL061c;YOR349w;YOR058c;YMR294w;YHR129c;YPR141c;YML124c;YPL269w;YCL029c;YPL155c;YPL241c;YGL086w	N
17	20	2.05569e-13	M phase	YLL049w;YMR294w;YGR078c;YML094w;YLR200w;YNL153c;YEL003w;YER016w;YEL061c;YOR058c;YPR141c;YPL174c;YHR129c;YOR349w;YML124c;YPL269w;YDR488c;YCL029c;YPL155c;YPL241c	N
18	20	2.05569e-13	M phase	YHR012w;YGR078c;YML094w;YLR200w;YNL153c;YEL003w;YHR129c;YER016w;YEL061c;YOR349w;YML124c;YPL174c;YMR294w;YOR058c;YPR141c;YDR488c;YPL269w;YCL029c;YPL155c;YPL241c	N
19	8	9.36938e-13	general transcription activities	YGL127c;YER022w;YOR174w;YOL135c;YBR193c;YDL005c;YGL025c;YIL021w	N
20	8	9.36938e-13	general transcription activities	YHR058c;YER022w;YGL127c;YOR174w;YOL135c;YBR193c;YGL025c;YDL005c	N
21	7	1.3241e-12	G1/S transition of mitotic cell cycle	YFR040w;YDL047w;YJL098w;YKR028w;YER155c;YAL040c;YKR072c	N
22	15	3.77947e-12	budding	YDR129c;YDR388w;YDL029w;YBL061c;YBR023c;YNL322c;YCR009c;YHR030c;YNL298w;YLR330w;YGR229c;YJL095w;YBR234c;YHR142w;YDR245w	N
23	15	3.77947e-12	budding	YNL079c;YOR326w;YHR030c;YBL061c;YBR023c;YGR229c;YNL298w;YDR388w;YLR330w;YJL095w;YCR009c;YDL029w;YHR142w;YNL271c;YER111c	N
24	15	3.77947e-12	budding	YLL021w;YNL298w;YGR229c;YHR030c;YNL271c;YLR330w;YER111c;YDR388w;YBL061c;YBR023c;YLR342w;YCR009c;YJL095w;YNL233w;YDL029w	N
25	19	5.0569e-12	cytoskeleton/structural proteins	YOL076w;YER155c;YNL271c;YLR200w;YNL298w;YEL061c;YGR078c;YML094w;YNL153c;YEL003w;YOR058c;YPL174c;YER016w;YMR294w;YHR129c;YPR141c;YOR269w;YDR488c;YOR349w	N
26	7	5.1924e-12	cytoskeleton/structural proteins	YMR273c;YML109w;YHR061c;YDR309c;YNL298w;YLR229c;YPL115c	N
27	18	5.69439e-12	M phase	YLR305c;YHR129c;YMR294w;YPL174c;YML094w;YGR078c;YLR200w;YNL153c;YEL003w;YER016w;YEL061c;YOR349w;YML124c;YOR058c;YPR141c;YKR054c;YPL269w;YLL049w	N
28	9	8.2045e-12	general transcription activities	YDR408c;YGL127c;YOR174w;YER022w;YOL135c;YBR193c;YDL005c;YGL025c;YIL021w	N
29	20	9.90295e-12	cytoskeleton/structural proteins	YNL271cYLR200w;YNL298w;YHR030c;YER155c;YPL031c;YGR229c;YBR200w;YNL153c;YML094w;YGR078c;YER016w;YEL061c;YDR150w;YEL003w;YOR058c;YHR129c;YPL174c;YMR294w;YPR141c	N
30	20	9.90295e-12	cytoskeleton/structural proteins	YCR086w;YEL003w;YLR200w;YML094w;YGR078c;YNL153c;YEL061c;YOR058c;YER016w;YCL029c;YPL155c;YOR349w;YML124c;YPL241c;YGL086w;YPL174c;YMR294w;YHR129c;YPL269w;YER007w	N
31	20	9.90295e-12	cytoskeleton/structural proteins	YML095c;YCR086w;YEL003w;YLR200w;YML094w;YGR078c;YNL153c;YEL061c;YOR058c;YER016w;YCL029c;YPL155c;YOR349w;YML124c;YPL241c;YGL086w;YPL174c;YMR294w;YHR129c;YPL269w	N
32	14	1.12061e-11	protein binding	YOR181w;YDR388w;YBL007c;YJL020c;YCR009c;YLR200w;YGR078c;YML094w;YNL153c;YEL003w;YMR109w;YLR337c;YJR075w;YDL029w	N
33	14	1.12061e-11	protein binding	YKL007w;YIL034c;YDR388w;YCR009c;YJL020c;YLR200w;YGR078c;YML094w;YEL003w;YNL153c;YBL007c;YJR075w;YLR337c;YMR109w	N
34	14	1.12061e-11	protein binding	YIL084c;YCR009c;YDR388w;YLR200w;YGR078c;YEL003w;YJL020c;YML094w;YNL153c;YBL007c;YJR075w;YLR337c;YMR109w;YDL029w	N
35	14	1.12061e-11	protein binding	YHL002w;YMR109w;YGR078c;YEL003w;YML094w;YLR200w;YNL153c;YDR388w;YCR009c;YJL020c;YBL007c;YJR075w;YLR337c;YDL029w	N
36	6	1.17217e-11	cytokinesis (cell division) /septum formation and hydrolysis	YJR076c;YHR107c;YDL225w;YDR507c;YCR002c;YLR314c	N
37	20	1.61177e-11	M phase	YPL269w;YML094w;YGR078c;YLR200w;YNL153c;YEL003w;YER016w;YOR349w;YCL029c;YPL155c;YEL061c;YML124c;YPL241c;YGL086w;YPL174c;YMR294w;YHR129c;YOR058c;YER007w;YMR299c	N
38	20	1.61177e-11	M phase	YDR162c;YER016w;YML094w;YGR078c;YPL269w;YLR200w;YNL153c;YEL003w;YOR349w;YCL029c;YPL155c;YEL061c;YML124c;YPL241c;YGL086w;YPL174c;YMR294w;YHR129c;YOR058c;YER007w	N
39	20	1.61177e-11	M phase	YIL034c;YML094w;YGR078c;YLR200w;YEL003w;YPL174c;YNL153c;YER016w;YEL061c;YOR349w;YML124c;YMR294w;YHR129c;YOR058c;YPR141c;YDR150w;YGL086w;YHR191c;YCL029c;YPL241c	N
40	20	1.61177e-11	M phase	YDR149c;YER016w;YLR200w;YML094w;YGR078c;YNL153c;YEL003w;YEL061c;YOR058c;YCL029c;YPL155c;YOR349w;YML124c;YPL241c;YGL086w;YPL174c;YMR294w;YPL269w;YHR129c;YER007w	YDR150c
41	20	1.61177e-11	M phase	YGL124c;YML094w;YPL174c;YHR129c;YGR078c;YLR200w;YNL153c;YEL003w;YER016w;YEL061c;YOR349w;YML124c;YMR294w;YOR058c;YPR141c;YDR150w;YGL086w;YHR191c;YCL029c;YPL241c	N
42	20	1.61177e-11	M phase	YGL211w;YDR162c;YER016w;YML094w;YGR078c;YPL269w;YLR200w;YNL153c;YEL003w;YOR349w;YCL029c;YPL155c;YEL061c;YML124c;YPL241c;YGL086w;YPL174c;YMR294w;YHR129c;YOR058c	N
43	7	2.29611e-11	small GTPase mediated signal transduction	YDR309c;YHR061c;YNL298w;YLR229c;YPL161c;YHR107c;YNL271c	N
44	14	4.51402e-11	budding	YHR107c;YNL298w;YNL271c;YHR030c;YBL061c;YGR229c;YBR023c;YER111c;YDR388w;YCR009c;YLR330w;YJL095w;YDL029w;YNL322c	N
45	14	4.51402e-11	budding	YBR109c;YHR030c;YOR326w;YNL298w;YGR229c;YLR330w;YDR388w;YBL061c;YBR023c;YJL095w;YCR009c;YDL029w;YNL322c;YHR142w	N
46	17	5.87343e-11	cytoskeleton/structural proteins	YBL061c;YBR023c;YDR388w;YCR009c;YHR030c;YNL298w;YDL029w;YJL095w;YGR229c;YNL153c;YLR200w;YML094w;YGR078c;YJR075w;YBL007c;YEL003w;YLR337c	N
47	17	5.87343e-11	cytoskeleton/structural proteins	YBR015c;YBR023c;YDR388w;YCR009c;YHR030c;YBL061c;YNL298w;YDL029w;YJL095w;YGR229c;YNL153c;YLR200w;YML094w;YGR078c;YJR075w;YBL007c;YEL003w	N
48	12	1.29779e-10	budding	YKL079w;YOR326w;YNL298w;YER155c;YBR200w;YGR229c;YHR030c;YNL271c;YBL061c;YBR023c;YER111c;YLR330w	N
49	14	1.37687e-10	endocytosis	YKL129c;YMR109w;YDR388w;YJL020c;YLR337c;YOR181w;YLR200w;YGR078c;YML094w;YNL153c;YEL003w;YCR009c;YBL007c;YJR075w	N
50	14	1.37687e-10	endocytosis	YFL039c;YDR388w;YCR009c;YIL034c;YML094w;YGR078c;YLR200w;YEL003w;YJL020c;YNL153c;YBL007c;YJR075w;YLR337c;YMR109w	N
51	15	1.58882e-10	budding	YOR326w;YNL298w;YGR229c;YHR030c;YLR330w;YDR388w;YBL061c;YBR023c;YJL095w;YCR009c;YDL029w;YNL322c;YER111c;YNL271c;YHR142w	N
52	15	1.58882e-10	budding	YLR342w;YBR023c;YBL061c;YHR030c;YDR388w;YER111c;YCR009c;YNL298w;YGR229c;YLR330w;YNL271c;YJL095w;YDL029w;YHR142w;YNL233w	N
53	15	1.58882e-10	budding	YJR118c;YBL061c;YBR023c;YGR229c;YNL322c;YHR030c;YDR388w;YDL029w;YCR009c;YNL298w;YLR330w;YJL095w;YBR234c;YNL233w;YJL099w	YJR118c
54	15	1.58882e-10	budding	YNR051c;YGR229c;YBR023c;YBL061c;YHR030c;YDR388w;YNL298w;YER111c;YCR009c;YDL029w;YLR330w;YJL095w;YNL271c;YNL233w;YLR342w	N
55	15	1.58882e-10	budding	YML115c;YGR229c;YBR023c;YBL061c;YHR030c;YDR388w;YNL298w;YER111c;YCR009c;YLR330w;YDL029w;YJL095w;YNL271c;YHR142w;YNL233w	N
56	15	1.58882e-10	budding	YDL117w;YNL233w;YDR388w;YCR009c;YDL029w;YBL061c;YHR030c;YBR023c;YNL298w;YJL095w;YGR229c;YNL271c;YHR142w;YLR330w;YER111c	N
57	15	1.58882e-10	budding	YKL032c;YLR330w;YNL298w;YGR229c;YHR030c;YDR388w;YER111c;YCR009c;YBL061c;YBR023c;YDL029w;YJL095w;YNL271c;YNL233w;YLR342w	N
58	6	1.61052e-10	G1/S transition of mitotic cell cycle	YJL194w;YFL009w;YDL132w;YDR054c;YDR328c;YLR079w	N
59	6	1.61052e-10	G1/S transition of mitotic cell cycle	YIL046w;YDL132w;YDR054c;YDR328c;YLR079w;YFL009w	N
60	6	1.61052e-10	G1/S transition of mitotic cell cycle	YDR139c;YDR054c;YDR328c;YDL132w;YLR079w;YFL009w	N
61	6	1.61052e-10	G1/S transition of mitotic cell cycle	YLR368w;YDL132w;YDR328c;YDR054c;YLR079w;YFL009w	N
62	13	1.75621e-10	cell cycle checkpoints (checkpoints of morphogenesis	YJR068w;YER173w;YDL102w;YJR043c;YNL273w;YMR048w;YPR135w;YMR078c;YLR103c;YPL194w;YKL113c;YCL061c;YOR368w	N
63	7	2.00133e-10	cell growth / morphogenesis	YOR284w;YDR388w;YBL007c;YHR016c;YCR088w;YNL243w;YNL094w	N
64	6	2.18273e-10	cytoskeleton/structural proteins	YER114c;YBR200w;YNL298w;YLR229c;YHL007c;YBL085w	N
65	8	2.38205e-10	general transcription activities	YLL065w;YER022w;YGL127c;YOR174w;YOL135c;YBR193c;YGL025c;YDL005c	YLL066w
66	15	2.55574e-10	endocytosis	YHR114w;YMR109w;YKL129c;YOR181w;YDR388w;YJL020c;YLR337c;YGR078c;YML094w;YLR200w;YNL153c;YEL003w;YCR009c;YBL007c;YJR075w	N
67	15	2.61778e-10	DNA repair	YJR006w;YDL102w;YJR043c;YNL273w;YMR048w;YPL194w;YOR368w;YLR103c;YPR135w;YCL016c;YCL061c;YKL113c;YMR078c;YJL092w;YER173w	N
68	12	2.79328e-10	splicing	YMR268c;YBL026w;YJR022w;YER146w;YDR378c;YNL147w;YER112w;YOL149w;YGL173c;YCR077c;YLR438c-a;YJL124c	N
69	12	2.79328e-10	splicing	YLR275w;YBL026w;YER146w;YER112w;YDR378c;YJR022w;YOL149w;YGL173c;YCR077c;YNL147w;YLR438c-a;YJL124c	N
70	14	3.24104e-10	cytoskeleton/structural proteins	YNL243w;YDR388w;YDL029w;YNL298w;YCR009c;YLR200w;YGR078c;YNL153c;YEL003w;YML094w;YJR075w;YHR030c;YER155c;YJL095w	N
71	14	3.24104e-10	cytoskeleton/structural proteins	YBR108w;YCR009c;YDR388w;YML094w;YGR078c;YNL153c;YLR200w;YEL003w;YNL298w;YDL029w;YJR075w;YHR030c;YER155c;YJL095w	YBR108w
72	14	3.24104e-10	cytoskeleton/structural proteins	YBR255w;YCR009c;YDR388w;YLR200w;YGR078c;YML094w;YNL153c;YEL003w;YNL298w;YDL029w;YJR075w;YHR030c;YER155c;YJL095w	YBR255w
73	14	3.24104e-10	cytoskeleton/structural proteins	YPL050c;YJR075w;YDR388w;YCR009c;YDL029w;YLR200w;YGR078c;YNL153c;YEL003w;YML094w;YNL298w;YHR030c;YJL095w;YBL007c	N
74	14	3.24104e-10	cytoskeleton/structural proteins	YNL084c;YCR009c;YDR388w;YDL029w;YLR200w;YGR078c;YNL153c;YEL003w;YNL298w;YML094w;YJR075w;YHR030c;YER155c;YJL095w	N
75	14	3.24104e-10	cytoskeleton/structural proteins	YDL127w;YHR030c;YDR388w;YCR009c;YDL029w;YNL298w;YLR200w;YNL153c;YJL095w;YML094w;YJR075w;YGR078c;YEL003w;YER155c	N
76	14	3.24104e-10	cytoskeleton/structural proteins	YKL204w;YCR009c;YDR388w;YDL029w;YLR200w;YGR078c;YNL153c;YEL003w;YNL298w;YML094w;YJR075w;YHR030c;YJL095w;YBL007c	N
77	14	3.24104e-10	cytoskeleton/structural proteins	YKL213c;YCR009c;YDR388w;YDL029w;YLR200w;YGR078c;YNL153c;YEL003w;YNL298w;YML094w;YJR075w;YHR030c;YJL095w;YBL007c	N
78	20	3.80972e-10	cytoskeleton/structural proteins	YLR210w;YGR078c;YEL061c;YPR141c;YPL174c;YMR294w;YHR129c;YML094w;YLR200w;YNL153c;YEL003w;YOR058c;YER016w;YDR488c;YOR349w;YML124c;YPL269w;YDR150w;YMR299c;YLL049w	N
79	20	3.80972e-10	cytoskeleton/structural proteins	YLR216c;YPR141c;YDR150w;YML094w;YGR078c;YLR200w;YNL153c;YEL003w;YEL061c;YOR058c;YPL174c;YMR294w;YER016w;YHR129c;YOR349w;YML124c;YGL086w;YHR191c;YPL241c;YLR085c	N
80	20	3.80972e-10	cytoskeleton/structural proteins	YLR217w;YPR141c;YDR150w;YML094w;YGR078c;YLR200w;YNL153c;YEL003w;YEL061c;YOR058c;YPL174c;YMR294w;YER016w;YHR129c;YOR349w;YML124c;YGL086w;YHR191c;YPL241c;YLR085c	YLR218w
81	22	4.34086e-10	chromosome condensation	YPL018w;YDR254w;YEL061c;YYNL153c;YYML094w;YYGR078c;YLR200w;YEL003w;YER016w;YPR135w;YOR349w;YJL030w;YDR318w;YPL008w;YPR141c;YCL016c;YHR191c;YGL086w;YMR078c;YMR048w;YGR188c;YDL003w	N
82	22	4.34086e-10	chromosome condensation	YLR032w;YPR135w;YMR078c;YMR048w;YNL273w;YER016w;YEL061c;YHR191c;YDL003w;YML094w;YNL153c;YGR078c;YLR200w;YEL003w;YCL016c;YGL086w;YPR141c;YPL008w;YGR188c;YOR349w;YJL030w;YLR085c	N
83	22	4.34086e-10	chromosome condensation	YEL037c;YNL273w;YPR135w;YCL016c;YER016w;YEL061c;YMR078c;YMR048w;YDL003w;YML094w;YNL153c;YGR188c;YLR200w;YEL003w;YGL086w;YGR078c;YPR141c;YHR191c;YPL008w;YOR349w;YJL030w;YLR085c	N
84	22	4.34086e-10	chromosome condensation	YDR315c;YER016w;YNL273w;YPR135w;YMR078c;YEL061c;YMR048w;YDL003w;YML094w;YNL153c;YCL016c;YGR188c;YLR200w;YEL003w;YGL086w;YGR078c;YPR141c;YHR191c;YPL008w;YOR349w;YJL030w;YLR085c	N
85	16	4.77214e-10	budding	YBL047c;YHR030c;YNL298w;YBL061c;YBR023c;YGR229c;YDR388w;YER111c;YCR009c;YLR330w;YDL029w;YJL095w;YNL271c;YHR142w;YLR342w;YNL233w	N
86	14	4.92864e-10	protein binding	YAL002w;YJR075w;YLR200w;YGR078c;YML094w;YNL153c;YEL003w;YDR388w;YCR009c;YBL007c;YJL020c;YLR337c;YMR109w;YDL029w	N
87	14	4.92864e-10	protein binding	YIR003w;YCR009c;YDR388w;YJL020c;YLR200w;YGR078c;YML094w;YNL153c;YEL003w;YBL007c;YJR075w;YLR337c;YMR109w;YDL029w	YIR004w
88	18	5.44501e-10	cytoskeleton-dependent transport	YLR254c;YOR058c;YOR269w;YLR200w;YGR078c;YML094w;YNL153c;YEL003w;YER016w;YEL061c;YPR141c;YHR191c;YPL174c;YMR294w;YHR129c;YPL269w;YDR488c;YLL049w	YLR254c
89	23	5.85515e-10	chromosome condensation	YNL273w;YPR135w;YCL016c;YER016w;YEL061c;YYMR048w;YDL003w;YML094w;YYNL153c;YYMR078c;YGR188c;YLR200w;YEL003w;YGL086w;YGR078c;YPR141c;YHR191c;YPL008w;YOR349w;YJL030w;YLR085c;YPL241c;YJL013c	N
90	23	5.85515e-10	chromosome condensation	YLR381w15;YEL061c;YNL153c;YML094w;YGR078c;YLR200w;YYEL003w;YYER016w;YYPR135w;YJL030w;YDR254w;YOR349w;YPL018w;YPL008w;YDR318w;YPR141c;YCL016c;YHR191c;YGL086w;YDL003w;YMR078c;YMR048w;YGR188c	N
91	23	5.85515e-10	chromosome condensation	YBR107c;YDR254w;YPL018w;YNL153c;YML094w;YGR078c;YLR200w;YYEL003w;YYER016w;YYEL061c;YPR135w;YJL030w;YOR349w;YDR318w;YPR141c;YPL008w;YCL016c;YHR191c;YGL086w;YMR078c;YMR048w;YGR188c;YDL003w	N
92	23	5.85515e-10	chromosome condensation	YAR002w;YCL061c;YPR135w;YCL016c;YNL273w;YER016w;YMR078c;YMR048w;YEL061c;YDL003w;YML094w;YNL153c;YHR191c;YPR141c;YGR078c;YLR200w;YEL003w;YGL086w;YPL008w;YGR188c;YOR349w;YJL030w;YOL012c	N
93	15	6.80094e-10	cytoskeleton/structural proteins	YDR388w;YCR009c;YDL029w;YLR200w;YGR078c;YNL153c;YEL003w;YNL298w;YML094w;YJR075w;YHR030c;YER155c;YJL095w;YGR229c;YBL007c	N
94	15	6.80094e-10	cytoskeleton/structural proteins	YJL020c;YDR388w;YCR009c;YLR200w;YGR078c;YML094w;YNL153c;YEL003w;YBL007c;YJR075w;YLR337c;YMR109w;YDL029w;YNL298w;YJL095w	N
95	15	6.80094e-10	cytoskeleton/structural proteins	YOR216c;YEL003w;YLR200w;YGR078c;YML094w;YNL153c;YDR388w;YCR009c;YNL298w;YDL029w;YJR075w;YHR030c;YER155c;YJL095w;YBR234c	N
96	15	6.80094e-10	cytoskeleton/structural proteins	YEL031w;YDR388w;YCR009c;YDL029w;YLR200w;YGR078c;YJR075w;YML094w;YNL153c;YEL003w;YNL298w;YHR030c;YER155c;YGR229c;YJL095w	N
97	15	6.80094e-10	cytoskeleton/structural proteins	YDR310c;YLR200w;YGR078c;YML094w;YNL153c;YDR388w;YCR009c;YEL003w;YNL298w;YDL029w;YJR075w;YHR030c;YER155c;YJL095w;YBR234c	N
98	15	6.80094e-10	cytoskeleton/structural proteins	YOR089c;YDR388w;YCR009c;YLR330w;YDL029w;YNL298w;YHR030c;YLR200w;YNL153c;YJL095w;YJR075w;YML094w;YGR078c;YEL003w;YBL007c	N
99	15	6.80094e-10	cytoskeleton/structural proteins	YER149c;YNL298w;YEL003w;YGR078c;YDL029w;YLR200w;YNL153c;YDR388w;YCR009c;YML094w;YJR075w;YHR030c;YER155c;YJL095w;YBR234c	N
100	15	6.80094e-10	cytoskeleton/structural proteins	YOR275c;YHR030c;YGR229c;YNL298w;YDR388w;YNL153c;YML094w;YGR078c;YLR200w;YCR009c;YEL003w;YDL029w;YER155c;YJR075w;YJL095w	N
101	24	8.85787e-10	cell cycle checkpoints (checkpoints of morphogenesis, DNA-damage,-replication, mitotic phase and spindle)	YJR053w;YML094w 2;YGR078c;YLR200w 2;YEL003w 2;YNL153c 2;YER016w;YYEL061c;YPR135w;YOR026w;YMR078c;YJL013c;YOR349w;YCL016c;YJL030w;YPL241c;YCL029c;YGL086w;YGR188c;YPR141c;YPL008w;YHR191c;YMR048w;YLR085c	N
102	9	1.30099e-09	transcription elongation	YLR384c;YAL013w;YLR418c;YLR085c;YJL168c;YGL244w;YMR263w;YLR268w;YOR123c	N
103	16	1.33196e-09	cytoskeleton/structural proteins	YJL099w;YDR388w;YCR009c;YDL029w;YNL298w;YHR030c;YLR200w;YNL153c;YJL095w;YML094w;YJR075w;YGR078c;YEL003w;YLR337c;YBR234c;YMR109w	N
104	7	1.49676e-09	cytoskeleton/structural proteins	YGR152c;YLR229c;YBR200w;YAL041w;YHL007c;YPL161c;YNL298w	N
105	14	1.73523e-09	budding	YLR330w;YGR229c;YHR030c;YNL298w;YDR388w;YER111c;YCR009c;YBL061c;YBR023c;YDL029w;YJL095w;YNL271c;YNL322c;YHR142w	N
106	14	1.73523e-09	budding	YMR307w;YGR229c;YHR030c;YLR330w;YNL322c;YDR388w;YBR023c;YER111c;YCR009c;YNL298w;YBL061c;YDL029w;YJL095w;YNL271c	N
107	14	1.73523e-09	budding	YBL105c;YHR030c;YMR307w;YER111c;YGR229c;YLR330w;YNL298w;YDR388w;YBR023c;YJL095w;YCR009c;YBL061c;YDL029w;YNL322c	N
108	14	1.73523e-09	budding	YLR111w;YCR009c;YDR388w;YDL029w;YBL061c;YBR023c;YHR030c;YNL298w;YLR330w;YJL095w;YGR229c;YNL322c;YBR234c;YHR142w	N
109	14	1.73523e-09	budding	YGL084c;YNL322c;YBR023c;YBL061c;YDR388w;YCR009c;YHR030c;YDL029w;YNL298w;YLR330w;YGR229c;YJL095w;YER111c;YNL271c	N
110	14	1.73523e-09	budding	YOR035c;YBL061c;YBR023c;YNL322c;YDL029w;YDR388w;YCR009c;YHR030c;YNL298w;YGR229c;YLR330w;YJL095w;YBR234c;YHR142w	N
111	14	1.73523e-09	budding	YLR087c;YCR009c;YDR388w;YBL061c;YBR023c;YHR030c;YNL298w;YDL029w;YJL095w;YLR330w;YGR229c;YNL322c;YER111c;YNL271c	N
112	14	1.73523e-09	budding	YLL043w;YHR030c;YGR229c;YLR330w;YNL298w;YDR388w;YBL061c;YER111c;YCR009c;YBR023c;YDL029w;YJL095w;YNL271c;YNL322c	N
113	14	1.73523e-09	budding	YLR370c;YBR234c;YBL061c;YBR023c;YHR030c;YNL298w;YGR229c;YDR388w;YLR330w;YNL322c;YCR009c;YDL029w;YJL095w;YJL099w	N
114	14	1.73523e-09	budding	YOL081w;YHR030c;YLR330w;YGR229c;YNL298w;YDR388w;YER111c;YCR009c;YBL061c;YBR023c;YDL029w;YJL095w;YNL271c;YNL322c	N
115	14	1.73523e-09	budding	YMR060c;YNL322c;YBR023c;YBL061c;YHR030c;YGR229c;YDR388w;YCR009c;YNL298w;YDL029w;YLR330w;YJL095w;YER111c;YNL271c	N
116	14	1.73523e-09	budding	YBL101c;YGR229c;YLR330w;YHR030c;YNL298w;YDR388w;YER111c;YCR009c;YBL061c;YBR023c;YDL029w;YJL095w;YNL271c;YNL322c	N
117	14	1.73523e-09	budding	YJL139c;YHR030c;YNL322c;YGR229c;YBR023c;YBL061c;YDR388w;YCR009c;YNL298w;YDL029w;YJL095w;YLR330w;YER111c;YNL271c	N
118	14	1.73523e-09	budding	YBL072c;YBL061c;YBR023c;YDR388w;YCR009c;YHR030c;YNL298w;YDL029w;YJL095w;YLR330w;YGR229c;YNL322c;YER111c;YNL271c	N
119	20	2.33271e-09	protein folding and stabilization	YMR138w;YLR200w;YML094w;YGR078c;YEL003w;YNL153c;YEL061c;YOR349w;YCL029c;YML124c;YOR265w;YPL241c;YGL086w;YER016w;YPL174c;YMR294w;YER007w;YPL155c;YJL030w;YMR078c	N
120	13	2.68989e-09	RNA degradation	YEL015w;YBL026w;YOL149w;YJR022w;YGL173c;YNL118c;YCR077c;YER112w;YER146w;YDR378c;YNL147w;YLR438c-a;YJL124c	N
121	14	4.66643e-09	RNA degradation	YBL066c;YBL026w;YEL015w;YOL149w;YJR022w;YGL173c;YNL118c;YCR077c;YER112w;YER146w;YDR378c;YNL147w;YLR438c-a;YJL124c	N
122	14	4.72568e-09	DNA repair	YDL102w;YJR043c;YNL273w;YMR048w;YPL194w;YOR368w;YLR103c;YPR135w;YCL016c;YCL061c;YKL113c;YMR078c;YJL092w;YER173w	N
123	15	4.88793e-09	budding	YKR020w;YGR229c;YNL271c;YLR330w;YNL298w;YHR030c;YBR023c;YER111c;YBL061c;YDR388w;YLR342w;YCR009c;YJL095w;YDL029w;YNL322c	N
124	15	4.88793e-09	budding	YGR135w;YGR229c;YNL298w;YLR330w;YHR030c;YDR388w;YBR023c;YER111c;YCR009c;YBL061c;YDL029w;YJL095w;YNL271c;YHR142w;YLR342w	N
125	15	4.88793e-09	budding	YLR110c;YCR009c;YDR388w;YBL061c;YBR023c;YHR030c;YNL298w;YDL029w;YJL095w;YLR330w;YGR229c;YNL322c;YER111c;YNL271c;YHR142w	N
126	15	4.88793e-09	budding	YLR338w;YLR342w;YBR023c;YBL061c;YHR030c;YDR388w;YER111c;YCR009c;YNL298w;YGR229c;YLR330w;YNL271c;YJL095w;YDL029w;YHR142w	YLR338w
127	15	4.88793e-09	budding	YJL148w;YBL061c;YBR023c;YDR388w;YCR009c;YHR030c;YNL298w;YDL029w;YJL095w;YLR330w;YGR229c;YNL322c;YER111c;YNL271c;YHR142w	N
128	15	4.88793e-09	budding	YGL081w;YLR330w;YLR342w;YHR030c;YDR388w;YER111c;YCR009c;YNL298w;YBL061c;YBR023c;YGR229c;YNL271c;YJL095w;YDL029w;YHR142w	YGL081w
129	15	4.88793e-09	budding	YOR312c;YBR023c;YLR342w;YBL061c;YHR030c;YDR388w;YER111c;YCR009c;YNL298w;YGR229c;YLR330w;YNL271c;YJL095w;YDL029w;YHR142w	N
130	15	4.88793e-09	budding	YDL223c;YBR023c;YLR342w;YBL061c;YHR030c;YDR388w;YER111c;YCR009c;YNL298w;YGR229c;YLR330w;YNL271c;YJL095w;YDL029w;YHR142w	N
131	9	4.98642e-09	protein folding and stabilization	YLR025w;YLR447c;YMR154c;YML094w;YNL153c;YEL003w;YGR078c;YLR200w;YML041c	N
132	22	5.726e-09	protein folding and stabilization	YOR265w;YML094w;YYGR078c;YLR200w;YYEL003w;YYNL153c;YYEL061c;YOR349w;YCL029c;YML124c;YPL241c;YGL086w;YER016w;YPL155c;YER007w;YJL030w;YMR078c;YCL016c;YGR188c;YPR135w;YLR085c;YJL013c	N
133	12	6.03057e-09	budding	YBR260c;YDL029w;YNL233w;YDR388w;YCR009c;YBL061c;YHR030c;YBR023c;YNL298w;YJL095w;YGR229c;YNL153c	N
134	22	6.31198e-09	chromosome segregation/division	YPR046w;YNL153c;YYML094w;YYGR078c;YLR200w;YEL003w;YER016w;YEL061c;YYPR135w;YJL030w;YLR381w;YJR135c;YPL008w;YPR141c;YDR254w;YPL018w;YDL003w;YDR318w;YOR349w;YCL016c;YHR191c;YGL086w	N
135	7	6.38386e-09	endocytosis	YMR032w;YOR181w;YJL020c;YLR337c;YDR388w;YMR109w;YKL129c	N
136	7	6.38386e-09	endocytosis	YER118c;YOR181w;YMR109w;YKL129c;YDR388w;YJL020c;YLR337c	N
137	7	6.38386e-09	endocytosis	YER125w;YOR181w;YLR337c;YDR388w;YJL020c;YMR109w;YKL129c	N
138	7	6.38386e-09	endocytosis	YGR192c;YKL129c;YMR109w;YDR388w;YJL020c;YLR337c;YOR181w	N
139	7	6.38386e-09	endocytosis	YOR247w;YKL129c;YMR109w;YDR388w;YJL020c;YLR337c;YOR181w	N
140	7	6.38386e-09	endocytosis	YKR069w;YKL129c;YMR109w;YDR388w;YJL020c;YLR337c;YOR181w	N
141	7	6.38386e-09	endocytosis	YKL152c;YKL129c;YMR109w;YDR388w;YJL020c;YLR337c;YOR181w	N
142	7	6.38386e-09	endocytosis	YBL093c;YKL129c;YMR109w;YDR388w;YJL020c;YLR337c;YOR181w	N
143	11	6.4091e-09	splicing	YGL173c;YOL149w;YBL026w;YCR077c;YJR022w;YER112w;YER146w;YDR378c;YNL147w;YLR438c-a;YJL124c	N
144	12	6.58781e-09	rRNA processing	YGR158c;YBL026w;YJR022w;YOL149w;YER112w;YGL173c;YCR077c;YER146w;YDR378c;YNL147w;YLR438c-a;YJL124c	N
145	15	9.82729e-09	DNA repair	YDR217c;YCL016c;YMR048w;YLR103c;YNL273w;YJR043c;YPR135w;YMR078c;YCL061c;YKL113c;YJL092w;YPL194w;YHR191c;YML032c;YGL163c	N
146	15	9.82729e-09	DNA repair	YOR368w;YMR048w;YNL273w;YHR191c;YLR103c;YPL194w;YPR135w;YJR043c;YCL061c;YCL016c;YKL113c;YJL092w;YMR078c;YML032c;YGL163c	N
147	15	9.82729e-09	DNA repair	YDR076w;YML032c;YPR135w;YMR078c;YNL273w;YJR043c;YKL113c;YCL061c;YOR144c;YER095w;YCL016c;YMR048w;YJL092w;YMR190c;YNL250w	N
148	15	9.82729e-09	DNA repair	YLR288c;YMR048w;YNL273w;YLR103c;YPL194w;YOR368w;YHR191c;YPR135w;YJR043c;YCL061c;YCL016c;YKL113c;YJL092w;YMR078c;YML032c	N
149	15	9.82729e-09	DNA repair	YNL102w;YPR135w;YJR043c;YER173w;YMR078c;YMR048w;YLR103c;YNL273w;YKL113c;YCL061c;YJL092w;YCL016c;YPL194w;YOR144c;YML032c	N
150	15	9.82729e-09	DNA repair	YBR195c;YJR043c;YLR103c;YPR135w;YCL016c;YMR048w;YNL273w;YJL092w;YMR078c;YKL113c;YCL061c;YPL194w;YML032c;YHR191c;YGL163c	N
151	20	1.19883e-08	cytoskeleton/structural proteins	YLR045c;YCL029c;YFL037w;YLR200w;YML094w;YEL003w;YOR349w;YJL030w;YPL241c;YGR078c;YNL153c;YEL061c;YCL016c;YER016w;YGL086w;YML124c;YER007w;YGR188c;YMR294w;YJL013c	N
152	12	1.49908e-08	splicing	YLR264w;YOL149w;YBL026w;YJR022w;YER112w;YGL173c;YCR077c;YER146w;YDR378c;YNL147w;YLR438c-a;YJL124c	N
153	12	1.49908e-08	splicing	YOR167c;YOL149w;YBL026w;YJR022w;YER112w;YGL173c;YCR077c;YER146w;YDR378c;YNL147w;YLR438c-a;YJL124c	N
154	12	1.49908e-08	splicing	YDL160c;YBL026w;YOL149w;YCR077c;YGL173c;YJR022w;YER112w;YER146w;YDR378c;YNL147w;YLR438c-a;YJL124c	N
155	12	1.49908e-08	splicing	YCR020c-a;YBL026w;YJR022w;YOL149w;YER112w;YGL173c;YCR077c;YER146w;YDR378c;YNL147w;YLR438c-a;YJL124c	N
156	12	1.49908e-08	splicing	YOR320c;YDR378c;YER146w;YJL124c;YBL026w;YCR077c;YGL173c;YOL149w;YER112w;YLR438c-a;YNL147w;YJR022w	N
157	12	1.49908e-08	splicing	YJR138w;YER112w;YER146w;YLR438c-a;YBL026w;YJR022w;YOL149w;YGL173c;YCR077c;YDR378c;YNL147w;YJL124c	N
158	12	1.49908e-08	splicing	YDL175c;YBL026w;YCR077c;YJL124c;YGL173c;YOL149w;YER146w;YER112w;YDR378c;YLR438c-a;YNL147w;YJR022w	N
159	12	1.49908e-08	splicing	YIL048w;YBL026w;YER146w;YJL124c;YDR378c;YER112w;YCR077c;YGL173c;YOL149w;YLR438c-a;YNL147w;YJR022w	N
160	12	1.49908e-08	splicing	YPR189w;YGL173c;YOL149w;YBL026w;YCR077c;YJR022w;YER112w;YER146w;YDR378c;YNL147w;YLR438c-a;YJL124c	N
161	12	1.49908e-08	splicing	YCR024c;YER146w;YJL124c;YBL026w;YDR378c;YER112w;YCR077c;YGL173c;YOL149w;YLR438c-a;YNL147w;YJR022w	N
162	12	1.49908e-08	splicing	YKL209c;YER112w;YER146w;YBL026w;YJR022w;YOL149w;YGL173c;YCR077c;YDR378c;YNL147w;YLR438c-a;YJL124c	N
163	12	1.49908e-08	splicing	YLR269c;YER112w;YJR022w;YBL026w;YOL149w;YGL173c;YCR077c;YER146w;YDR378c;YNL147w;YLR438c-a;YJL124c	YLR269c
164	12	1.49908e-08	splicing	YGL213c;YGL173c;YOL149w;YBL026w;YCR077c;YJR022w;YER112w;YER146w;YDR378c;YNL147w;YLR438c-a;YJL124c	N
165	12	1.49908e-08	splicing	YPR184w;YBL026w;YER146w;YER112w;YJR022w;YOL149w;YGL173c;YCR077c;YDR378c;YNL147w;YLR438c-a;YJL124c	N
166	12	1.49908e-08	splicing	YER025w;YBL026w;YER146w;YER112w;YJR022w;YOL149w;YGL173c;YCR077c;YDR378c;YNL147w;YLR438c-a;YJL124c	N
167	12	1.49908e-08	splicing	YFL066c;YER146w;YNL147w;YBL026w;YER112w;YJR022w;YOL149w;YGL173c;YCR077c;YDR378c;YLR438c-a;YJL124c	YFL067c
168	12	1.49908e-08	splicing	YCR066w;YBL026w;YLR438c-a;YER146w;YER112w;YOL149w;YJR022w;YGL173c;YCR077c;YDR378c;YNL147w;YJL124c	N
169	22	1.57188e-08	cell cycle checkpoints (checkpoints of morphogenesis, DNA-damage,-replication, mitotic phase and spindle)	YOR026w;YNL153c;YYML094w;YYGR078c;YLR200w;YYEL003w;YYER016w;YEL061c;YPR135w;YMR078c;YJL013c;YOR349w;YCL016c;YJL030w;YGL086w;YPL008w;YGR188c;YPR141c;YHR191c;YMR048w;YPL241c;YLR085c	N
170	22	1.57188e-08	cell cycle checkpoints (checkpoints of morphogenesis, DNA-damage,-replication, mitotic phase and spindle)	YMR055c;YEL003w;YYLR200w;YYML094w;YYGR078c;YNL153c;YYER016w;YEL061c;YPR135w;YHR191c;YMR048w;YGL086w;YPR141c;YCL016c;YOR349w;YJL030w;YMR078c;YPL008w;YGR188c;YPL241c;YLR085c;YJL013c	N
171	22	1.57188e-08	cell cycle checkpoints (checkpoints of morphogenesis, DNA-damage,-replication, mitotic phase and spindle)	YKL048c;YLR200w;YYML094w;YYGR078c;YEL003w;YYNL153c;YYER016w;YEL061c;YMR078c;YPR135w;YOR349w;YJL030w;YCL016c;YGL086w;YHR191c;YMR048w;YPL008w;YGR188c;YPR141c;YLR085c;YPL241c;YJL013c	N
172	22	1.57188e-08	cell cycle checkpoints (checkpoints of morphogenesis, DNA-damage,-replication, mitotic phase and spindle)	YER177w;YGR078c;YML094w;YYNL153c;YYEL003w;YYEL061c;YPR141c;YLR200w;YJL030w;YCL016c;YPL008w;YER016w;YHR191c;YGL086w;YPR135w;YOR349w;YMR078c;YMR048w;YGR188c;YLR085c;YPL241c;YJL013c	N
173	19	1.81552e-08	chromosome condensation	YLL002w;YPR141c;YLR103c;YML094w;YEL003w;YCL016c;YJL030w;YGR078c;YLR200w;YNL153c;YEL061c;YPR135w;YHR191c;YMR048w;YGL086w;YMR078c;YPL008w;YGR188c;YLR085c	N
174	16	1.9074e-08	DNA repair	YER095w;YPR135w;YCL016c;YML032c;YKL113c;YJR043c;YCL061c;YMR078c;YNL273w;YMR048w;YOR144c;YJL092w;YMR190c;YNL250w;YER016w;YGL163c	N
175	23	2.23344e-08	cell cycle checkpoints (checkpoints of morphogenesis, DNA-damage,-replication, mitotic phase and spindle)	YLR212c;YLR200w;YGR078c;YYML094w;YNL153c;YEL003w;YMR055c;YER016w;YEL061c;YPR135w;YHR191c;YMR048w;YGL086w;YPR141c;YCL016c;YOR349w;YJL030w;YMR078c;YPL008w;YGR188c;YPL241c;YLR085c;YJL013c	N
176	6	2.23377e-08	actin cytoskeleton	YHR016c;YBL007c;YDR388w;YOR181w;YJL020c;YNL094w	N
177	14	2.23573e-08	cell cycle checkpoints (checkpoints of morphogenesis, DNA-damage,-replication, mitotic phase and spindle)	YIR008c;YLR288c;YPL194w;YMR048w;YNL273w;YLR103c;YOR368w;YHR191c;YPR135w;YJR043c;YCL061c;YCL016c;YKL113c;YMR078c	N
178	20	2.41313e-08	chromosome condensation	YBR095c;YNL298w;YER016w;YLR200w;YML094w;YGR078c;YNL153c;YEL003w;YEL061c;YPR135w;YCL016c;YOR349w;YMR078c;YJL030w;YHR191c;YGL086w;YMR048w;YPL008w;YGR188c;YLR085c	N
179	15	2.82839e-08	cytoskeleton/structural proteins	YNL223w;YFL037w;YML085c;YLR200w;YOR349w;YCL029c;YPL241c;YML094w;YEL003w;YJL030w;YER016w;YCL016c;YML124c;YER007w;YMR294w	N
180	15	2.82839e-08	cytoskeleton/structural proteins	YBL034c;YFL037w;YML085c;YLR200w;YOR349w;YCL029c;YPL241c;YML094w;YEL003w;YJL030w;YER016w;YCL016c;YML124c;YER007w;YMR294w	N
181	21	3.15734e-08	chromosome condensation	YYML094w;YGR078c;YLR200w;YNL153c;YEL003w;YER016w;YEL061c;YPR135w;YOR349w;YCL016c;YJL030w;YMR078c;YGL086w;YHR191c;YMR048w;YPL008w;YGR188c;YPR141c;YLR085c;YPL241c;YJL013c	N
182	21	3.15734e-08	chromosome condensation	YYGL217c;YER016w;YMR078c;YPR135w;YML094w;YGR078c;YLR200w;YNL153c;YEL003w;YEL061c;YOR349w;YJL030w;YCL016c;YGL086w;YHR191c;YMR048w;YPL008w;YGR188c;YPL241c;YLR085c;YJL013c	YGL218c
183	21	3.15734e-08	chromosome condensation	YYLR315w;YER016w;YPL008w;YML094w;YGR078c;YLR200w;YNL153c;YEL003w;YEL061c;YJL030w;YCL016c;YPR135w;YOR349w;YMR078c;YGL086w;YHR191c;YMR048w;YGR188c;YPR141c;YLR085c;YJL013c	YLR316w
184	21	3.15734e-08	chromosome condensation	YYGL116w;YEL061c;YJL030w;YML094w;YGR078c;YLR200w;YNL153c;YEL003w;YER016w;YPR135w;YOR349w;YCL016c;YMR078c;YGL086w;YHR191c;YMR048w;YPL008w;YGR188c;YPR141c;YJL013c;YPL241c	N
185	21	3.15734e-08	chromosome condensation	YYDR335w;YER016w;YHR191c;YPR135w;YML094w;YGR078c;YLR200w;YNL153c;YEL003w;YEL061c;YOR349w;YJL030w;YCL016c;YGL086w;YMR078c;YMR048w;YPL008w;YGR188c;YPR141c;YLR085c;YJL013c	N
186	17	3.49647e-08	DNA repair	YPL194w;YNL273w;YPR135w;YCL016c;YMR048w;YLR103c;YJR043c;YMR078c;YCL061c;YKL113c;YJL092w;YML032c;YHR191c;YGL163c;YER016w;YOR144c;YNL250w	N
187	15	3.68332e-08	cell cycle checkpoints (checkpoints of morphogenesis, DNA-damage,-replication, mitotic phase and spindle)	YOL131w;YLR288c;YMR048w;YNL273w;YLR103c;YPL194w;YOR368w;YHR191c;YPR135w;YJR043c;YCL061c;YCL016c;YKL113c;YJL092w;YMR078c	YOL131w
188	22	4.0732e-08	chromosome condensation	YNL298w;YER016w;YLR200w;YYML094w;YYGR078c;YNL153c;YYEL003w;YYEL061c;YPR135w;YCL016c;YOR349w;YMR078c;YJL030w;YHR191c;YGL086w;YMR048w;YPL008w;YGR188c;YPR141c;YLR085c;YPL241c;YJL013c	N
189	22	4.0732e-08	chromosome condensation	YCL029c;YLR200w;YYML094w;YYGR078c;YEL003w;YYNL153c;YYER016w;YEL061c;YOR349w;YJL030w;YPR135w;YCL016c;YGL086w;YMR078c;YPL241c;YGR188c;YPL008w;YJL013c;YPR141c;YHR191c;YMR048w;YLR085c	N
190	22	4.0732e-08	chromosome condensation	YLR200w;YYEL003w;YYNL153c;YYNL298w;YER155c;YML094w;YGR078c;YEL061c;YER016w;YPR135w;YCL016c;YOR349w;YMR078c;YJL030w;YHR191c;YGL086w;YMR048w;YPR141c;YPL008w;YGR188c;YLR085c	N
191	22	4.0732e-08	chromosome condensation	YDR052c;YDL017w;YHR191c;YLR234w;YPR135w;YGR078c;YML094w;YLR200w;YNL153c;YCL016c;YJL030w;YEL003w;YER016w;YEL061c;YOR349w;YMR078c;YGL086w;YMR048w;YGR188c;YPL008w;YPR141c;YLR085c	N
192	22	4.0732e-08	chromosome condensation	YKR054c;YML094w;YYGR078c;YLR200w;YYEL003w;YYNL153c;YYER016w;YEL061c;YOR349w;YPR135w;YCL016c;YJL030w;YMR078c;YGL086w;YHR191c;YMR048w;YPR141c;YPL008w;YGR188c;YLR085c;YPL241c;YJL013c	N
193	22	4.0732e-08	chromosome condensation	YGL216w;YER016w;YPR135w;YCL016c;YGL173c;YML094w;YLR200w;YGR078c;YHR191c;YML032c;YNL153c;YEL003w;YPR141c;YEL061c;YJL030w;YOR349w;YMR078c;YGL086w;YPL008w;YMR048w;YGR188c;YLR085c	N
194	22	4.0732e-08	chromosome condensation	YBR231c;YEL003w;YYLR200w;YYML094w;YYGR078c;YNL153c;YYER016w;YPR135w;YCL016c;YEL061c;YOR349w;YJL030w;YMR078c;YGL086w;YHR191c;YMR048w;YPL008w;YGR188c;YPR141c;YLR085c;YPL241c;YJL013c	N
195	22	4.0732e-08	chromosome condensation	YDR004w;YPR135w;YCL016c;YLR103c;YMR048w;YML094w;YEL003w;YMR078c;YGL086w;YLR200w;YGR078c;YNL153c;YER016w;YEL061c;YHR191c;YOR349w;YJL030w;YOL012c;YPR141c;YPL008w;YGR188c;YLR085c	N
196	22	4.0732e-08	chromosome condensation	YPL017c;YER016w;YML094w;YYGR078c;YLR200w;YYNL153c;YYEL003w;YYPR135w;YJL030w;YEL061c;YOR349w;YCL016c;YMR078c;YGL086w;YHR191c;YMR048w;YPL008w;YGR188c;YPR141c;YLR085c;YPL241c;YJL013c	N
197	22	4.0732e-08	chromosome condensation	YPL253c;YGR078c;YML094w;YYLR200w;YYNL153c;YYEL003w;YYPR135w;YMR078c;YER016w;YEL061c;YOR349w;YJL030w;YHR191c;YGL086w;YCL016c;YMR048w;YPL008w;YGR188c;YPR141c;YLR085c;YPL241c;YJL013c	N
198	22	4.0732e-08	chromosome condensation	YBR103w;YNL153c;YYML094w;YYGR078c;YLR200w;YYEL003w;YYPR141c;YEL061c;YJL030w;YCL016c;YPL008w;YER016w;YHR191c;YGL086w;YPR135w;YOR349w;YMR078c;YMR048w;YGR188c;YLR085c;YPL241c;YJL013c	N
199	22	4.0732e-08	chromosome condensation	YMR224c;YNL250w;YPR135w;YCL016c;YER016w;YMR078c;YNL298w;YML094w;YLR200w;YGR078c;YNL153c;YEL003w;YEL061c;YOR349w;YJL030w;YHR191c;YGL086w;YMR048w;YPL008w;YGR188c;YPR141c;YLR085c	N
200	22	4.0732e-08	chromosome condensation	YML041c;YNL153c;YYML094w;YYLR200w;YYEL003w;YYML124c;YGR078c;YER016w;YEL061c;YOR349w;YCL029c;YGL086w;YPL241c;YPL155c;YJL030w;YMR078c;YER007w;YCL016c;YGR188c;YPR135w;YLR085c;YJL013c	N
201	22	4.0732e-08	chromosome condensation	YJL154c;YHR012w;YML094w;YYGR078c;YLR200w;YEL003w;YNL153c;YDR150w;YER016w;YEL061c;YOR349w;YGL086w;YPR135w;YCL016c;YMR078c;YJL030w;YHR191c;YMR048w;YPR141c;YPL008w;YGR188c;YLR085c	N
202	22	4.0732e-08	chromosome condensation	YPR119w;YEL061c;YPR135w;YMR078c;YER016w;YML094w;YGR078c;YLR200w;YNL153c;YEL003w;YOR349w;YCL016c;YJL030w;YHR191c;YGL086w;YPL008w;YMR048w;YGR188c;YPR141c;YLR085c;YPL241c;YJL013c	N
203	22	4.0732e-08	chromosome condensation	YJR032w;YEL003w;YYLR200w;YYGR078c;YML094w;YYNL153c;YYER016w;YEL061c;YPR135w;YOR349w;YCL016c;YJL030w;YMR078c;YGL086w;YHR191c;YMR048w;YPL008w;YGR188c;YPR141c;YLR085c;YPL241c;YJL013c	N
204	22	4.0732e-08	chromosome condensation	YJR117w;YEL003w;YYLR200w;YYGR078c;YML094w;YYNL153c;YYER016w;YEL061c;YPR135w;YOR349w;YCL016c;YJL030w;YMR078c;YGL086w;YHR191c;YMR048w;YPL008w;YGR188c;YPR141c;YLR085c;YPL241c;YJL013c	N
205	22	4.0732e-08	chromosome condensation	YMR154c;YML094w;YYGR078c;YLR200w;YYNL153c;YYEL003w;YYER016w;YEL061c;YPR135w;YOR349w;YCL016c;YJL030w;YMR078c;YGL086w;YHR191c;YMR048w;YPL008w;YGR188c;YPR141c;YLR085c;YPL241c;YJL013c	N
206	22	4.0732e-08	chromosome condensation	YDL155w;YEL003w;YYLR200w;YYML094w;YYGR078c;YNL153c;YYPR135w;YER016w;YEL061c;YOR349w;YCL016c;YJL030w;YMR078c;YGL086w;YHR191c;YMR048w;YPL008w;YGR188c;YPR141c;YLR085c;YPL241c;YJL013c	N
207	22	4.0732e-08	chromosome condensation	YDR485c;YEL003w;YYLR200w;YYML094w;YYGR078c;YNL153c;YYER016w;YEL061c;YPR135w;YOR349w;YCL016c;YJL030w;YMR078c;YGL086w;YHR191c;YMR048w;YPL008w;YGR188c;YPR141c;YLR085c;YPL241c;YJL013c	N
208	22	4.0732e-08	chromosome condensation	YDL020c;YCL016c;YPR135w;YML094w;YYGR078c;YLR200w;YYNL153c;YEL003w;YER016w;YEL061c;YOR349w;YJL030w;YMR078c;YGL086w;YHR191c;YMR048w;YPL008w;YGR188c;YPR141c;YLR085c;YPL241c;YJL013c	N
209	22	4.0732e-08	chromosome condensation	YDR276c;YEL003w;YYLR200w;YYML094w;YYGR078c;YNL153c;YYPR135w;YER016w;YEL061c;YOR349w;YCL016c;YJL030w;YMR078c;YGL086w;YHR191c;YMR048w;YPL008w;YGR188c;YPR141c;YLR085c;YPL241c;YJL013c	N
210	22	4.0732e-08	chromosome condensation	YNL294c;YML094w;YYGR078c;YLR200w;YYEL003w;YYNL153c;YYER016w;YEL061c;YPR135w;YOR349w;YCL016c;YJL030w;YMR078c;YGL086w;YHR191c;YMR048w;YPL008w;YGR188c;YPR141c;YLR085c;YPL241c;YJL013c	N
211	22	4.0732e-08	chromosome condensation	YPL055c;YLR085c;YPR135w;YHR191c;YER016w;YML094w;YGR078c;YLR200w;YNL153c;YEL003w;YOR349w;YGL086w;YEL061c;YMR078c;YJL030w;YCL016c;YMR048w;YGR188c;YPR141c;YPL008w;YPL241c;YJL013c	N
212	22	4.0732e-08	chromosome condensation	YIL095w;YEL003w;YYLR200w;YYGR078c;YML094w;YYNL153c;YYER016w;YEL061c;YPR135w;YOR349w;YCL016c;YJL030w;YMR078c;YGL086w;YHR191c;YMR048w;YPL008w;YGR188c;YPR141c;YLR085c;YPL241c;YJL013c	N
213	22	4.0732e-08	chromosome condensation	YGL168w;YHR191c;YPR135w;YEL061c;YER016w;YML094w;YGR078c;YLR200w;YNL153c;YEL003w;YOR349w;YJL030w;YCL016c;YGL086w;YPR141c;YPL008w;YMR078c;YMR048w;YGR188c;YLR085c;YPL241c;YJL013c	YGL169w
214	22	4.0732e-08	chromosome condensation	YOR023c;YEL003w;YYLR200w;YYGR078c;YML094w;YYNL153c;YYER016w;YEL061c;YPR135w;YOR349w;YCL016c;YJL030w;YMR078c;YGL086w;YHR191c;YMR048w;YPL008w;YGR188c;YPR141c;YLR085c;YPL241c;YJL013c	N
215	22	4.0732e-08	chromosome condensation	YGR270w;YER016w;YLR200w;YYML094w;YYNL153c;YYEL003w;YYGR078c;YEL061c;YPR135w;YOR349w;YCL016c;YJL030w;YMR078c;YGL086w;YHR191c;YMR048w;YPL008w;YGR188c;YPR141c;YLR085c;YPL241c;YJL013c	N
216	22	4.0732e-08	chromosome condensation	YPR070w;YEL003w;YYLR200w;YYML094w;YYGR078c;YNL153c;YYER016w;YEL061c;YPR135w;YOR349w;YCL016c;YJL030w;YMR078c;YGL086w;YHR191c;YMR048w;YPL008w;YGR188c;YPR141c;YLR085c;YPL241c;YJL013c	N
217	22	4.0732e-08	chromosome condensation	YHR200w;YNL298w;YGR229c;YPR135w;YER016w;YML094w;YGR078c;YNL153c;YEL061c;YCL016c;YLR200w;YEL003w;YHR191c;YOR349w;YJL030w;YMR078c;YGL086w;YMR048w;YPR141c;YPL008w;YGR188c;YLR085c	N
218	22	4.0732e-08	chromosome condensation	YPR023c;YEL003w;YYLR200w;YYML094w;YYGR078c;YNL153c;YYER016w;YEL061c;YPR135w;YOR349w;YCL016c;YJL030w;YMR078c;YGL086w;YHR191c;YMR048w;YPL008w;YGR188c;YPR141c;YLR085c;YPL241c;YJL013c	N
219	22	4.0732e-08	chromosome condensation	YHR178w;YML094w;YYGR078c;YLR200w;YYNL153c;YYEL003w;YER016w;YEL061c;YPR135w;YOR349w;YCL016c;YJL030w;YMR078c;YGL086w;YHR191c;YMR048w;YPL008w;YGR188c;YPR141c;YLR085c;YPL241c;YJL013c	N
220	22	4.0732e-08	chromosome condensation	YGL253w;YEL003w;YYLR200w;YYML094w;YYGR078c;YNL153c;YYER016w;YEL061c;YPR135w;YOR349w;YCL016c;YJL030w;YMR078c;YGL086w;YHR191c;YMR048w;YPL008w;YGR188c;YPR141c;YLR085c;YPL241c;YJL013c	N
221	22	4.0732e-08	chromosome condensation	YKL025c;YML094w;YYLR200w;YYNL153c;YYEL003w;YYGR078c;YER016w;YEL061c;YPR135w;YOR349w;YCL016c;YJL030w;YMR078c;YGL086w;YHR191c;YMR048w;YPL008w;YGR188c;YPR141c;YLR085c;YPL241c;YJL013c	N
222	22	4.0732e-08	chromosome condensation	YER019w;YCL016c;YPR135w;YLR200w;YYEL003w;YYMR048w;YML094w;YGR078c;YNL153c;YER016w;YEL061c;YGL086w;YOR349w;YMR078c;YGR188c;YHR191c;YJL030w;YPL008w;YPR141c;YLR085c;YPL241c;YJL013c	N
223	22	4.0732e-08	chromosome condensation	YIL008w;YGR078c;YML094w;YYLR200w;YYHR111w;YEL003w;YNL153c;YER016w;YNL298w;YEL061c;YPR135w;YCL016c;YOR349w;YMR078c;YJL030w;YHR191c;YGL086w;YMR048w;YPL008w;YGR188c;YPR141c;YLR085c	N
224	22	4.0732e-08	chromosome condensation	YGL087c;YEL003w;YYLR200w;YYML094w;YYGR078c;YPR135w;YNL153c;YER016w;YEL061c;YOR349w;YCL016c;YJL030w;YMR078c;YGL086w;YHR191c;YMR048w;YPL008w;YGR188c;YPR141c;YLR085c;YPL241c;YJL013c	N
225	22	4.0732e-08	chromosome condensation	YJL190c;YEL003w;YYLR200w;YYGR078c;YML094w;YYNL153c;YYER016w;YEL061c;YPR135w;YOR349w;YCL016c;YJL030w;YMR078c;YGL086w;YHR191c;YMR048w;YPL008w;YGR188c;YPR141c;YLR085c;YPL241c;YJL013c	N
226	22	4.0732e-08	chromosome condensation	YBL024w;YEL003w;YYLR200w;YYML094w;YYGR078c;YNL153c;YYER016w;YEL061c;YPR135w;YOR349w;YCL016c;YJL030w;YMR078c;YGL086w;YHR191c;YMR048w;YPL008w;YGR188c;YPR141c;YLR085c;YPL241c;YJL013c	N
227	22	4.0732e-08	chromosome condensation	YLR089c;YEL003w;YYLR200w;YYGR078c;YML094w;YYNL153c;YYER016w;YEL061c;YPR135w;YOR349w;YCL016c;YJL030w;YMR078c;YGL086w;YHR191c;YMR048w;YPL008w;YGR188c;YPR141c;YLR085c;YPL241c;YJL013c	N
228	22	4.0732e-08	chromosome condensation	YML094c-a;YER016w;YNL298w;YNL250w;YPR135w;YCL016c;YML094w;YLR200w;YGR078c;YNL153c;YEL003w;YEL061c;YMR078c;YJL030w;YOR349w;YHR191c;YGL086w;YMR048w;YPL008w;YGR188c;YPR141c;YLR085c	YML095c-a
229	22	4.0732e-08	chromosome condensation	YER116c;YPR135w;YMR078c;YMR048w;YER016w;YML094w;YLR200w;YGR078c;YNL153c;YEL003w;YEL061c;YHR191c;YGL086w;YOR349w;YCL016c;YJL030w;YPL008w;YGR188c;YPR141c;YLR085c;YPL241c;YJL013c	N
230	22	4.0732e-08	chromosome condensation	YNL140c;YEL003w;YYLR200w;YYGR078c;YML094w;YYNL153c;YER016w;YEL061c;YPR135w;YOR349w;YCL016c;YJL030w;YMR078c;YGL086w;YHR191c;YMR048w;YPL008w;YGR188c;YPR141c;YLR085c;YPL241c;YJL013c	YNL141c
231	22	4.0732e-08	chromosome condensation	YKL118w;YEL003w;YYLR200w;YYML094w;YYNL153c;YYGR078c;YER016w;YEL061c;YPR135w;YOR349w;YCL016c;YJL030w;YMR078c;YGL086w;YHR191c;YMR048w;YPL008w;YGR188c;YPR141c;YLR085c;YPL241c;YJL013c	YKL119w
232	22	4.0732e-08	chromosome condensation	YDR225w;YHR191c;YPR135w;YDR332w;YER016w;YML094w;YNL153c;YJL030w;YOL012c;YGR078c;YLR200w;YEL003w;YOR349w;YEL061c;YCL016c;YGL086w;YMR078c;YPL008w;YGR188c;YPR141c;YMR048w;YJL013c	N
233	22	4.0732e-08	chromosome condensation	YKL101w;YCL016c;YPR135w;YNL250w;YER016w;YMR078c;YNL298w;YML094w;YLR200w;YGR078c;YNL153c;YEL003w;YEL061c;YOR349w;YJL030w;YHR191c;YGL086w;YMR048w;YPL008w;YGR188c;YPR141c;YLR085c	N
234	22	4.0732e-08	chromosome condensation	YBL051c;YLR200w;YYGR078c;YML094w;YYEL003w;YYNL153c;YER016w;YEL061c;YPR135w;YOR349w;YCL016c;YJL030w;YMR078c;YGL086w;YHR191c;YMR048w;YPL008w;YGR188c;YPR141c;YLR085c;YPL241c;YJL013c	N
235	22	4.0732e-08	chromosome condensation	YDR014w;YDR332w;YER016w;YPR135w;YML094w;YNL153c;YHR191c;YJL030w;YPL008w;YGR078c;YLR200w;YEL003w;YEL061c;YPR141c;YGL086w;YCL016c;YOR349w;YGR188c;YMR078c;YMR048w;YJL013c;YLR085c	N
236	22	4.0732e-08	chromosome condensation	YDR293c;YGR078c;YML094w;YYLR200w;YYNL153c;YYEL003w;YER016w;YEL061c;YPR135w;YOR349w;YCL016c;YJL030w;YMR078c;YGL086w;YHR191c;YMR048w;YPL008w;YGR188c;YPR141c;YLR085c;YPL241c;YJL013c	N
237	22	4.0732e-08	chromosome condensation	YDL013w;YPR135w;YCL016c;YER016w;YML094w;YGR078c;YLR200w;YNL153c;YEL003w;YEL061c;YOR349w;YJL030w;YMR078c;YGL086w;YHR191c;YMR048w;YPL008w;YGR188c;YPR141c;YLR085c;YPL241c;YJL013c	N
238	22	4.0732e-08	chromosome condensation	YGR089w;YPR141c;YNL153c;YYDR150w;YML094w;YGR078c;YLR200w;YEL003w;YEL061c;YOR058c;YOR269w;YER016w;YHR191c;YGL086w;YOR349w;YPR135w;YCL016c;YJL030w;YPL008w;YMR078c;YMR048w;YGR188c	N
239	22	4.0732e-08	chromosome condensation	YLR292c;YEL003w;YYLR200w;YYML094w;YYGR078c;YNL153c;YER016w;YEL061c;YPR135w;YOR349w;YCL016c;YJL030w;YMR078c;YGL086w;YHR191c;YMR048w;YPL008w;YGR188c;YPR141c;YLR085c;YPL241c;YJL013c	N
240	22	4.0732e-08	chromosome condensation	YGL167c;YHR031c;YHR191c;YML032c;YPR135w;YLR103c;YCL016c;YML094w;YEL003w;YPR141c;YGR078c;YLR200w;YNL153c;YJL030w;YER016w;YEL061c;YMR048w;YGL086w;YMR078c;YOR349w;YPL008w;YGR188c	N
241	22	4.0732e-08	chromosome condensation	YDR183w;YGR078c;YML094w;YYLR200w;YYNL153c;YYEL003w;YER016w;YEL061c;YPR135w;YOR349w;YCL016c;YJL030w;YMR078c;YGL086w;YHR191c;YMR048w;YPL008w;YGR188c;YPR141c;YLR085c;YPL241c;YJL013c	N
242	22	4.0732e-08	chromosome condensation	YLL006w;YEL003w;YYML094w;YYGR078c;YNL153c;YYLR200w;YER016w;YEL061c;YPR135w;YOR349w;YCL016c;YJL030w;YMR078c;YGL086w;YHR191c;YMR048w;YPL008w;YGR188c;YPR141c;YLR085c;YPL241c;YJL013c	N
243	22	4.0732e-08	chromosome condensation	YNL307c;YER016w;YPR135w;YMR078c;YML094w;YGR078c;YLR200w;YNL153c;YEL003w;YEL061c;YOR349w;YJL030w;YCL016c;YGL086w;YHR191c;YMR048w;YPR141c;YPL008w;YGR188c;YLR085c;YPL241c;YJL013c	N
244	22	4.0732e-08	chromosome condensation	YPR120c;YCL016c;YPR135w;YLR103c;YML094w;YEL003w;YMR048w;YGL086w;YLR200w;YGR078c;YNL153c;YER016w;YEL061c;YMR078c;YOR349w;YHR191c;YJL030w;YOL012c;YPR141c;YPL008w;YGR188c;YLR085c	N
245	22	4.0732e-08	chromosome condensation	YHR134w;YGR078c;YML094w;YYLR200w;YYNL153c;YEL003w;YER016w;YEL061c;YPR135w;YOR349w;YCL016c;YJL030w;YMR078c;YGL086w;YHR191c;YMR048w;YPL008w;YGR188c;YPR141c;YLR085c;YPL241c;YJL013c	N
246	22	4.0732e-08	chromosome condensation	YGL194c;YGR078c;YML094w;YYLR200w;YYNL153c;YEL003w;YER016w;YEL061c;YPR135w;YOR349w;YCL016c;YJL030w;YMR078c;YGL086w;YHR191c;YMR048w;YPL008w;YGR188c;YPR141c;YLR085c;YPL241c;YJL013c	N
247	22	4.0732e-08	chromosome condensation	YFR010w;YNL250w;YPR135w;YCL016c;YER016w;YNL298w;YML094w;YLR200w;YGR078c;YNL153c;YEL003w;YEL061c;YMR078c;YOR349w;YJL030w;YHR191c;YGL086w;YMR048w;YPR141c;YPL008w;YGR188c;YLR085c	N
248	22	4.0732e-08	chromosome condensation	YGR184c;YPR135w;YCL016c;YER016w;YML094w;YGR078c;YLR200w;YNL153c;YEL003w;YEL061c;YOR349w;YJL030w;YHR191c;YGL086w;YMR078c;YMR048w;YPL008w;YGR188c;YPR141c;YLR085c;YPL241c;YJL013c	N
249	22	4.0732e-08	chromosome condensation	YNL106c;YER016w;YCL029c;YLR200w;YML094w;YGR078c;YNL153c;YEL003w;YEL061c;YOR349w;YJL030w;YPR135w;YCL016c;YGL086w;YMR078c;YPL241c;YGR188c;YPL008w;YJL013c;YHR191c;YMR048w;YLR085c	N
250	22	4.0732e-08	chromosome condensation	YPL165c;YGR078c;YLR200w;YYNL153c;YYML094w;YEL003w;YER016w;YEL061c;YPR135w;YOR349w;YCL016c;YJL030w;YMR078c;YGL086w;YHR191c;YMR048w;YPL008w;YGR188c;YPR141c;YLR085c;YPL241c;YJL013c	YPL166c
251	12	4.0732e-08	M phase	YIR025w;YDL008w;YHR166c;YOR249c;YNL172w;YLR127c;YKL022c;YGL240w;YFR036w;YDR118w;YLR102c;YBL084c	N
252	22	4.0732e-08	chromosome condensation	YPR050c;YEL003w;YYML094w;YYGR078c;YLR200w;YNL153c;YER016w;YEL061c;YPR135w;YOR349w;YCL016c;YJL030w;YMR078c;YGL086w;YHR191c;YMR048w;YPL008w;YGR188c;YPR141c;YLR085c;YPL241c;YJL013c	YPR051c
253	22	4.0732e-08	chromosome condensation	YML028w;YCL016c;YPR135w;YNL250w;YER016w;YNL298w;YML094w;YLR200w;YGR078c;YNL153c;YEL003w;YEL061c;YMR078c;YOR349w;YJL030w;YHR191c;YGL086w;YMR048w;YPL008w;YGR188c;YPR141c;YLR085c	N
254	22	4.0732e-08	chromosome condensation	YNL166c;YGR078c;YML094w;YYNL153c;YYLR200w;YEL003w;YER016w;YEL061c;YPR135w;YOR349w;YCL016c;YJL030w;YMR078c;YGL086w;YHR191c;YMR048w;YPL008w;YGR188c;YPR141c;YLR085c;YPL241c;YJL013c	N
255	22	4.0732e-08	chromosome condensation	YNL288w;YGR078c;YML094w;YYLR200w;YYEL003w;YNL153c;YER016w;YEL061c;YPR135w;YOR349w;YCL016c;YJL030w;YMR078c;YGL086w;YHR191c;YMR048w;YPL008w;YGR188c;YPR141c;YLR085c;YPL241c;YJL013c	N
256	22	4.0732e-08	chromosome condensation	YDR144c;YGR078c;YML094w;YYLR200w;YYEL003w;YNL153c;YER016w;YEL061c;YPR135w;YOR349w;YCL016c;YJL030w;YMR078c;YGL086w;YHR191c;YMR048w;YPL008w;YGR188c;YPR141c;YLR085c;YPL241c;YJL013c	N
257	22	4.0732e-08	chromosome condensation	YGR054w;YGR078c;YML094w;YYNL153c;YYLR200w;YEL003w;YER016w;YEL061c;YPR135w;YOR349w;YCL016c;YJL030w;YMR078c;YGL086w;YHR191c;YMR048w;YPL008w;YGR188c;YPR141c;YLR085c;YPL241c;YJL013c	N
258	22	4.0732e-08	chromosome condensation	YOR014w;YEL061c;YPR135w;YML094w;YGR078c;YLR200w;YNL153c;YEL003w;YER016w;YOR349w;YCL016c;YJL030w;YMR078c;YGL086w;YPL008w;YHR191c;YMR048w;YGR188c;YPR141c;YLR085c;YPL241c;YJL013c	N
259	22	4.0732e-08	chromosome condensation	YLL007c;YEL003w;YYML094w;YYGR078c;YLR200w;YNL153c;YER016w;YEL061c;YPR135w;YOR349w;YCL016c;YJL030w;YMR078c;YGL086w;YHR191c;YMR048w;YPL008w;YGR188c;YPR141c;YLR085c;YPL241c;YJL013c	YLL008c
260	22	4.0732e-08	chromosome condensation	YPL152w;YEL061c;YPR141c;YML094w;YGR078c;YLR200w;YNL153c;YEL003w;YJL030w;YCL016c;YPL008w;YER016w;YHR191c;YGL086w;YPR135w;YOR349w;YMR078c;YMR048w;YGR188c;YLR085c;YPL241c;YJL013c	N
261	22	4.0732e-08	chromosome condensation	YEL056w;YGR078c;YLR200w;YYML094w;YNL153c;YEL003w;YER016w;YEL061c;YPR135w;YOR349w;YCL016c;YJL030w;YMR078c;YGL086w;YHR191c;YMR048w;YPL008w;YGR188c;YPR141c;YLR085c;YPL241c;YJL013c	N
262	22	4.0732e-08	chromosome condensation	YML128c;YML094w;YYEL003w;YYGR078c;YLR200w;YNL153c;YER016w;YEL061c;YPR135w;YOR349w;YCL016c;YJL030w;YMR078c;YGL086w;YHR191c;YMR048w;YPL008w;YGR188c;YPR141c;YLR085c;YPL241c;YJL013c	N
263	22	4.0732e-08	chromosome condensation	YDR359c;YER016w;YJL030w;YML094w;YGR078c;YLR200w;YNL153c;YEL003w;YEL061c;YPR135w;YOR349w;YCL016c;YMR078c;YGL086w;YHR191c;YMR048w;YPL008w;YGR188c;YPR141c;YLR085c;YPL241c;YJL013c	N
264	22	4.0732e-08	chromosome condensation	YJR145c;YPR135w;YCL016c;YER016w;YML094w;YGR078c;YLR200w;YNL153c;YEL003w;YEL061c;YOR349w;YMR078c;YJL030w;YGL086w;YHR191c;YMR048w;YPL008w;YGR188c;YPR141c;YLR085c;YPL241c;YJL013c	N
265	22	4.0732e-08	chromosome condensation	YHL029c;YGR078c;YML094w;YYLR200w;YNL153c;YEL003w;YER016w;YEL061c;YPR135w;YOR349w;YCL016c;YJL030w;YMR078c;YGL086w;YHR191c;YMR048w;YPL008w;YGR188c;YPR141c;YLR085c;YPL241c;YJL013c	YHL030c
266	22	4.0732e-08	chromosome condensation	YGL151w;YLR103c;YML094w;YYEL003w;YPR135w;YCL016c;YMR048w;YGL086w;YLR200w;YGR078c;YNL153c;YER016w;YEL061c;YMR078c;YOR349w;YHR191c;YJL030w;YOL012c;YPR141c;YPL008w;YGR188c;YLR085c	N
267	22	4.0732e-08	chromosome condensation	YDL170w;YGR078c;YNL153c;YYML094w;YLR200w;YEL003w;YER016w;YEL061c;YPR135w;YOR349w;YCL016c;YJL030w;YMR078c;YGL086w;YHR191c;YMR048w;YPL008w;YGR188c;YPR141c;YLR085c;YPL241c;YJL013c	N
268	22	4.0732e-08	chromosome condensation	YMR021c;YLR200w;YYML094w;YYGR078c;YEL003w;YNL153c;YER016w;YEL061c;YPR135w;YOR349w;YCL016c;YJL030w;YMR078c;YGL086w;YHR191c;YMR048w;YPL008w;YGR188c;YPR141c;YLR085c;YPL241c;YJL013c	N
269	22	4.0732e-08	chromosome condensation	YMR172w;YGR078c;YML094w;YYLR200w;YNL153c;YEL003w;YER016w;YEL061c;YPR135w;YOR349w;YCL016c;YJL030w;YMR078c;YGL086w;YHR191c;YMR048w;YPL008w;YGR188c;YPR141c;YLR085c;YPL241c;YJL013c	N
270	22	4.0732e-08	chromosome condensation	YGR112w;YGR078c;YLR200w;YYML094w;YNL153c;YEL003w;YER016w;YEL061c;YPR135w;YOR349w;YCL016c;YJL030w;YMR078c;YGL086w;YHR191c;YMR048w;YPL008w;YGR188c;YPR141c;YLR085c;YPL241c;YJL013c	N
271	22	4.0732e-08	chromosome condensation	YGL242c;YGR078c;YLR200w;YYML094w;YNL153c;YEL003w;YER016w;YEL061c;YPR135w;YOR349w;YCL016c;YJL030w;YMR078c;YGL086w;YHR191c;YMR048w;YPL008w;YGR188c;YPR141c;YLR085c;YPL241c;YJL013c	YGL243c
272	22	4.0732e-08	chromosome condensation	YGR019w;YLR200w;YYML094w;YYGR078c;YEL003w;YNL153c;YER016w;YEL061c;YPR135w;YOR349w;YCL016c;YJL030w;YMR078c;YGL086w;YHR191c;YMR048w;YPL008w;YGR188c;YPR141c;YLR085c;YPL241c;YJL013c	N
273	22	4.0732e-08	chromosome condensation	YBR290w;YML094w;YYNL153c;YYGR078c;YLR200w;YEL003w;YER016w;YEL061c;YPR135w;YOR349w;YCL016c;YJL030w;YMR078c;YGL086w;YHR191c;YMR048w;YPL008w;YGR188c;YPR141c;YLR085c;YPL241c;YJL013c	N
274	22	4.0732e-08	chromosome condensation	YER164w;YCL016c;YPR135w;YER016w;YML094w;YGR078c;YLR200w;YNL153c;YEL003w;YEL061c;YOR349w;YJL030w;YMR078c;YGL086w;YHR191c;YMR048w;YPL008w;YGR188c;YPR141c;YLR085c;YPL241c;YJL013c	N
275	22	4.0732e-08	chromosome condensation	YHL023c;YCL016c;YLR103c;YPR135w;YML094w;YEL003w;YMR048w;YGL086w;YLR200w;YGR078c;YNL153c;YER016w;YEL061c;YMR078c;YOR349w;YHR191c;YJL030w;YOL012c;YPR141c;YPL008w;YGR188c;YJL013c	YHL024c
276	12	4.0732e-08	splicing	YLR398c;YGL173c;YOL149w;YBL026w;YCR077c;YJR022w;YER112w;YER146w;YDR378c;YNL147w;YLR438c-a;YJL124c	N
277	22	4.0732e-08	chromosome condensation	YNL206c;YCL016c;YNL298w;YPR135w;YER016w;YML094w;YLR200w;YGR078c;YNL153c;YEL003w;YEL061c;YOR349w;YMR078c;YJL030w;YHR191c;YGL086w;YMR048w;YPL008w;YGR188c;YPR141c;YJL013c;YPL241c	N
278	22	4.0732e-08	chromosome condensation	YOR296w;YLR200w;YYOR269w;YGR078c;YML094w;YNL153c;YEL003w;YER016w;YEL061c;YOR058c;YPR141c;YHR191c;YJL030w;YPL008w;YCL016c;YGL086w;YPR135w;YOR349w;YMR078c;YMR048w;YGR188c;YLR085c	YOR297w
279	22	4.0732e-08	chromosome condensation	YMR266w;YLR200w;YYML094w;YYGR078c;YEL003w;YNL153c;YER016w;YEL061c;YPR135w;YOR349w;YCL016c;YJL030w;YMR078c;YGL086w;YHR191c;YMR048w;YPL008w;YGR188c;YPR141c;YLR085c;YPL241c;YJL013c	YMR267w
280	22	4.0732e-08	chromosome condensation	YBL063w;YEL061c;YPR141c;YML094w;YGR078c;YLR200w;YNL153c;YEL003w;YJL030w;YCL016c;YPL008w;YER016w;YHR191c;YGL086w;YPR135w;YOR349w;YMR078c;YMR048w;YGR188c;YLR085c;YPL241c;YJL013c	N
281	22	4.0732e-08	chromosome condensation	YOL067c;YGR078c;YML094w;YYLR200w;YNL153c;YEL003w;YER016w;YEL061c;YPR135w;YOR349w;YCL016c;YJL030w;YMR078c;YGL086w;YHR191c;YMR048w;YPL008w;YGR188c;YPR141c;YLR085c;YPL241c;YJL013c	N
282	22	4.0732e-08	chromosome condensation	YML016c;YER016w;YLR200w;YYML094w;YGR078c;YNL153c;YEL003w;YEL061c;YPR135w;YOR349w;YCL016c;YJL030w;YMR078c;YGL086w;YHR191c;YMR048w;YPL008w;YGR188c;YPR141c;YLR085c;YPL241c;YJL013c	N
283	22	4.0732e-08	chromosome condensation	YMR127c;YLR447c;YML094w;YYNL153c;YEL003w;YMR154c;YGR078c;YLR200w;YER016w;YEL061c;YPR135w;YOR349w;YCL016c;YJL030w;YMR078c;YGL086w;YHR191c;YMR048w;YPL008w;YGR188c;YPR141c;YLR085c	N
284	22	4.0732e-08	chromosome condensation	YEL041w;YGR078c;YLR200w;YYML094w;YNL153c;YEL003w;YER016w;YEL061c;YPR135w;YOR349w;YCL016c;YJL030w;YMR078c;YGL086w;YHR191c;YMR048w;YPL008w;YGR188c;YPR141c;YLR085c;YPL241c;YJL013c	N
285	22	4.0732e-08	chromosome condensation	YBR114w;YGR078c;YLR200w;YYML094w;YNL153c;YEL003w;YER016w;YEL061c;YPR135w;YOR349w;YCL016c;YJL030w;YMR078c;YGL086w;YHR191c;YMR048w;YPL008w;YGR188c;YPR141c;YLR085c;YPL241c;YJL013c	N
286	22	4.0732e-08	chromosome condensation	YJR129c;YEL003w;YYGR078c;YML094w;YLR200w;YNL153c;YER016w;YEL061c;YPR135w;YOR349w;YCL016c;YJL030w;YMR078c;YGL086w;YHR191c;YMR048w;YPL008w;YGR188c;YPR141c;YLR085c;YPL241c;YJL013c	YJR130c
287	22	4.0732e-08	chromosome condensation	YDR155c;YEL003w;YYLR200w;YYML094w;YGR078c;YNL153c;YER016w;YEL061c;YPR135w;YOR349w;YCL016c;YJL030w;YMR078c;YGL086w;YHR191c;YMR048w;YPL008w;YGR188c;YPR141c;YLR085c;YPL241c;YJL013c	N
288	22	4.0732e-08	chromosome condensation	YBR122c;YEL061c;YMR078c;YPR135w;YER016w;YML094w;YGR078c;YLR200w;YNL153c;YEL003w;YOR349w;YJL030w;YCL016c;YGL086w;YHR191c;YMR048w;YPL008w;YGR188c;YPR141c;YLR085c;YPL241c;YJL013c	N
289	15	4.0732e-08	budding	YBR121c;YLR330w;YLR342w;YHR030c;YDR388w;YER111c;YCR009c;YNL298w;YBL061c;YBR023c;YGR229c;YNL271c;YJL095w;YDL029w;YHR142w	N
290	22	4.0732e-08	chromosome condensation	YBR120c;YLR085c;YLR200w;YYML094w;YGR078c;YNL153c;YEL003w;YER016w;YPR135w;YOR349w;YMR078c;YGL086w;YEL061c;YHR191c;YJL030w;YCL016c;YMR048w;YGR188c;YPR141c;YPL008w;YPL241c;YJL013c	N
291	22	4.0732e-08	chromosome condensation	YOL116w;YEL003w;YYML094w;YYGR078c;YLR200w;YNL153c;YER016w;YEL061c;YPR135w;YOR349w;YCL016c;YJL030w;YMR078c;YGL086w;YHR191c;YMR048w;YPL008w;YGR188c;YPR141c;YLR085c;YPL241c;YJL013c	N
292	22	4.0732e-08	chromosome condensation	YER071c;YLR200w;YYMR048w;YML094w;YGR078c;YEL003w;YNL153c;YER016w;YEL061c;YPR135w;YMR078c;YGL086w;YOR349w;YCL016c;YGR188c;YHR191c;YJL030w;YPL008w;YPR141c;YLR085c;YPL241c;YJL013c	YER072c
293	17	4.086e-08	chromosome segregation/division	YGR179c;YPL018w;YDR318w;YML094w;YGR078c;YLR200w;YNL153c;YEL003w;YER016w;YEL061c;YPR135w;YOR349w;YJL030w;YDR254w;YPL008w;YPR141c;YBR107c	N
294	14	4.84282e-08	budding	YGR166w;YNL322c;YGR229c;YHR030c;YMR307w;YBR023c;YBL061c;YDR388w;YJL095w;YCR009c;YNL298w;YDL029w;YLR330w;YER111c	N
295	14	4.84282e-08	budding	YJR073c;YMR307w;YNL322c;YBR023c;YGR229c;YHR030c;YBL061c;YDR388w;YER111c;YCR009c;YNL298w;YLR330w;YDL029w;YJL095w	N
296	14	4.84282e-08	budding	YBR229c;YNL322c;YHR030c;YMR307w;YGR229c;YBR023c;YBL061c;YDR388w;YJL095w;YCR009c;YNL298w;YDL029w;YLR330w;YER111c	N
297	14	4.84282e-08	budding	YPL089c;YHR030c;YGR229c;YMR307w;YLR330w;YNL322c;YDR388w;YBR023c;YER111c;YCR009c;YNL298w;YBL061c;YDL029w;YJL095w	N
298	23	5.18839e-08	chromosome condensation	YLR103c;YPR135w;YCL016c;YML094w;YEL003w;YMR048w;YGL086w;YLR200w;YYGR078c;YNL153c;YYER016w;YEL061c;YMR078c;YOR349w;YHR191c;YJL030w;YOL012c;YPR141c;YPL008w;YGR188c;YLR085c;YPL241c;YJL013c	N
299	23	5.18839e-08	chromosome condensation	YOR269w;YLR200w;YGR078c;YYML094w;YNL153c;YEL003w;YER016w;YEL061c;YYOR058c;YPR141c;YHR191c;YJL030w;YPL008w;YCL016c;YGL086w;YPR135w;YOR349w;YMR078c;YMR048w;YGR188c;YLR085c;YPL241c;YJL013c	N
300	23	5.18839e-08	chromosome condensation	YDR332w;YER016w;YNL153c;YML094w;YPR135w;YHR191c;YJL030w;YOL012c;YGR078c;YLR200w;YYEL003w;YYOR349w;YEL061c;YCL016c;YGL086w;YMR078c;YPL008w;YGR188c;YPR141c;YMR048w;YJL013c;YPL241c;YLR085c	N
301	23	5.18839e-08	chromosome condensation	YFR019w;YNL298w;YLR200w;YGR078c;YYML094w;YNL153c;YEL003w;YER016w;YEL061c;YPR135w;YCL016c;YOR349w;YMR078c;YJL030w;YHR191c;YGL086w;YMR048w;YPL008w;YGR188c;YPR141c;YLR085c;YPL241c;YJL013c	N
302	23	5.18839e-08	chromosome condensation	YDR424c;YER016w;YLR200w;YML094w;YGR078c;YYNL153c;YEL003w;YEL061c;YYOR349w;YPR135w;YCL016c;YJL030w;YMR078c;YNL298w;YHR191c;YGL086w;YMR048w;YPL008w;YGR188c;YPR141c;YLR085c;YPL241c;YJL013c	N
303	23	5.18839e-08	chromosome condensation	YOR195w;YEL061c;YYER016w;YPR135w;YMR078c;YJL030w;YML094w;YYGR078c;YLR200w;YYNL153c;YYEL003w;YYOR349w;YCL016c;YHR191c;YNL298w;YGL086w;YMR048w;YPR141c;YPL008w;YGR188c;YLR085c;YPL241c;YJL013c	N
304	23	5.18839e-08	chromosome condensation	YHR111w;YNL298w;YLR200w;YGR078c;YYML094w;YNL153c;YEL003w;YER016w;YEL061c;YPR135w;YCL016c;YOR349w;YMR078c;YJL030w;YHR191c;YGL086w;YMR048w;YPL008w;YGR188c;YPR141c;YLR085c;YPL241c;YJL013c	N
305	23	5.18839e-08	chromosome condensation	YMR312w;YNL298w;YLR200w;YGR078c;YYML094w;YNL153c;YEL003w;YER016w;YEL061c;YPR135w;YCL016c;YOR349w;YMR078c;YJL030w;YHR191c;YGL086w;YMR048w;YPL008w;YGR188c;YPR141c;YLR085c;YPL241c;YJL013c	N
306	23	5.18839e-08	chromosome condensation	YLR386w;YML094w;YLR200w;YNL153c;YEL003w;YER016w;YNL298w;YGR078c;YEL061c;YPR135w;YCL016c;YOR349w;YMR078c;YJL030w;YHR191c;YGL086w;YMR048w;YPL008w;YGR188c;YPR141c;YLR085c;YPL241c;YJL013c	N
307	23	5.18839e-08	chromosome condensation	YLR447c;YML094w;YNL153c;YEL003w;YMR154c;YGR078c;YLR200w;YYER016w;YEL061c;YPR135w;YOR349w;YCL016c;YJL030w;YMR078c;YGL086w;YHR191c;YMR048w;YPL008w;YGR188c;YPR141c;YLR085c;YPL241c;YJL013c	N
308	23	5.18839e-08	chromosome condensation	YDR289c;YEL003w;YLR200w;YGR078c;YYNL153c;YER016w;YCL029c;YML094w;YYEL061c;YOR349w;YJL030w;YPR135w;YCL016c;YGL086w;YMR078c;YPL241c;YGR188c;YPL008w;YJL013c;YPR141c;YHR191c;YMR048w;YLR085c	N
309	23	5.18839e-08	chromosome condensation	YOR127w;YNL298w;YLR200w;YGR078c;YYEL003w;YML094w;YYNL153c;YYER016w;YEL061c;YPR135w;YCL016c;YOR349w;YMR078c;YJL030w;YHR191c;YGL086w;YMR048w;YPL008w;YGR188c;YPR141c;YLR085c;YPL241c;YJL013c	N
310	23	5.18839e-08	chromosome condensation	YPL115c;YNL298w;YNL153c;YML094w;YGR078c;YYLR200w;YYEL003w;YYER016w;YEL061c;YPR135w;YCL016c;YOR349w;YMR078c;YJL030w;YHR191c;YGL086w;YMR048w;YPL008w;YGR188c;YPR141c;YLR085c;YPL241c;YJL013c	N
311	23	5.18839e-08	chromosome condensation	YLL001w;YDR150w;YML094w;YGR078c;YYEL003w;YLR200w;YYNL153c;YYER016w;YEL061c;YOR349w;YGL086w;YPR135w;YCL016c;YMR078c;YJL030w;YHR191c;YMR048w;YPR141c;YPL008w;YGR188c;YLR085c;YPL241c;YJL013c	N
312	23	5.18839e-08	chromosome condensation	YGL066w;YNL298w;YPR135w;YCL016c;YER016w;YML094w;YYLR200w;YYGR078c;YNL153c;YYEL003w;YYEL061c;YHR191c;YOR349w;YJL030w;YMR078c;YGL086w;YMR048w;YPL008w;YGR188c;YPR141c;YLR085c;YPL241c;YJL013c	N
313	23	5.18839e-08	chromosome condensation	YCR082w;YEL003w;YGR078c;YYOR023c;YML094w;YYLR200w;YYNL153c;YYER016w;YEL061c;YPR135w;YOR349w;YCL016c;YJL030w;YMR078c;YGL086w;YHR191c;YMR048w;YPL008w;YGR188c;YPR141c;YLR085c;YPL241c;YJL013c	YCR083w
314	6	5.50979e-08	G1/S transition of mitotic cell cycle	YAL040c;YPL256c;YMR199w;YLR079w;YDL132w;YBR160w	N
315	10	6.81141e-08	small GTPase mediated signal transduction	YPL161c;YNL271c;YNL298w;YLR229c;YBR200w;YPL031c;YLR200w;YER155c;YGR078c;YGR229c	N
316	7	7.03624e-08	cell wall	YGL027c;YMR307w;YNL322c;YHR030c;YDL006w;YGR229c;YBR023c	N
317	7	7.03624e-08	cell wall	YLR332w;YGR229c;YML115c;YBR023c;YBL061c;YJR118c;YNL322c	YJR119c
318	7	7.03624e-08	cell wall	YJL174w;YGR166w;YNL322c;YGR229c;YHR030c;YMR307w;YBR023c	N
319	17	8.19944e-08	cytoskeleton/structural proteins	YBR131w;YDR150w;YGR229c;YML094w;YGR078c;YNL153c;YER016w;YEL061c;YLR200w;YEL003w;YPR135w;YOR349w;YHR191c;YGL086w;YNL298w;YMR055c;YPR141c	N
320	8	1.21594e-07	transcription elongation	YLR418c;YAL013w;YLR085c;YJL168c;YGL244w;YMR263w;YLR268w;YOR123c	N
321	7	1.27815e-07	G1/S transition of mitotic cell cycle	YBR135w;YBR160w;YPL256c;YLR079w;YAL040c;YMR199w;YDL132w	N
322	7	1.27815e-07	G1/S transition of mitotic cell cycle	YKL092c;YAL040c;YPL256c;YMR199w;YLR079w;YDL132w;YBR160w	N
323	15	1.35531e-07	DNA synthesis and replication	YJR057w;YBR098w;YMR190c;YKL113c;YJL092w;YOR144c;YLR234w;YPR135w;YJR043c;YMR048w;YMR078c;YNL273w;YCL061c;YER173w;YLR103c	N
324	22	1.58686e-07	protein folding and stabilization	YML124c;YLR200w;YYGR078c;YML094w;YYNL153c;YYEL003w;YYER016w;YEL061c;YOR349w;YCL029c;YGL086w;YPL241c;YPL155c;YJL030w;YMR078c;YER007w;YCL016c;YGR188c;YPR135w;YLR085c;YJL013c;YPL008w	N
325	22	1.58686e-07	protein folding and stabilization	YFL037w;YLR200w;YYML094w;YYEL003w;YYOR349w;YCL029c;YJL030w;YPL241c;YGR078c;YNL153c;YEL061c;YCL016c;YER016w;YGL086w;YPR135w;YMR078c;YGR188c;YER007w;YLR085c;YML124c;YJL013c;YPL008w	N
326	22	1.58686e-07	protein folding and stabilization	YAL011w;YGR078c;YML094w;YYLR200w;YYEL003w;YYNL153c;YYML124c;YER016w;YEL061c;YOR349w;YCL029c;YGL086w;YPL241c;YPL155c;YJL030w;YMR078c;YER007w;YCL016c;YGR188c;YPR135w;YLR085c;YJL013c	N
327	22	1.58686e-07	protein folding and stabilization	YML085c;YLR200w;YYER016w;YOR349w;YCL029c;YML124c;YML094w;YGR078c;YNL153c;YEL003w;YEL061c;YPL241c;YGL086w;YPL155c;YER007w;YJL030w;YMR078c;YCL016c;YGR188c;YPR135w;YLR085c;YJL013c	N
328	22	1.58686e-07	protein folding and stabilization	YML041c;YNL153c;YYML094w;YYLR200w;YYEL003w;YYML124c;YGR078c;YER016w;YEL061c;YOR349w;YCL029c;YGL086w;YPL241c;YPL155c;YJL030w;YMR078c;YER007w;YCL016c;YGR188c;YPR135w;YLR085c;YJL013c	N
329	22	1.58686e-07	protein folding and stabilization	YDR360w;YER016w;YNL153c;YYML094w;YYGR078c;YLR200w;YYCL029c;YEL003w;YEL061c;YOR349w;YJL030w;YPR135w;YCL016c;YGL086w;YMR078c;YPL241c;YGR188c;YLR085c;YER007w;YML124c;YJL013c;YPL008w	YDR361w
330	22	1.58686e-07	protein folding and stabilization	YOR264w;YEL003w;YYLR200w;YYML094w;YYGR078c;YNL153c;YYML124c;YER016w;YEL061c;YOR349w;YCL029c;YGL086w;YPL241c;YPL155c;YJL030w;YMR078c;YER007w;YCL016c;YGR188c;YPR135w;YLR085c;YJL013c	YOR265w
331	22	1.58686e-07	protein folding and stabilization	YOR266w;YEL003w;YYLR200w;YYML094w;YYGR078c;YNL153c;YYML124c;YER016w;YEL061c;YOR349w;YCL029c;YGL086w;YPL241c;YPL155c;YJL030w;YMR078c;YER007w;YCL016c;YGR188c;YPR135w;YLR085c;YJL013c	N
332	22	1.58686e-07	protein folding and stabilization	YCR065w;YFL037w;YCL029c;YJL030w;YLR200w;YML094w;YEL003w;YOR349w;YPL241c;YGR078c;YNL153c;YEL061c;YCL016c;YER016w;YGL086w;YPR135w;YMR078c;YGR188c;YER007w;YLR085c;YML124c;YJL013c	N
333	22	1.58686e-07	protein folding and stabilization	YAL026c;YGR078c;YML094w;YYPL155c;YLR200w;YNL153c;YEL003w;YER016w;YEL061c;YOR349w;YCL029c;YML124c;YPL241c;YGL086w;YJL030w;YMR078c;YER007w;YCL016c;YGR188c;YPR135w;YLR085c;YJL013c	N
334	12	1.78248e-07	cytoskeleton/structural proteins	YPL069c;YBR023c;YDL029w;YBL061c;YDR388w;YCR009c;YHR030c;YNL298w;YJL095w;YGR229c;YNL153c;YLR200w	N
335	12	1.78248e-07	cytoskeleton/structural proteins	YJL062w;YJL099w;YJL095w;YDR388w;YCR009c;YDL029w;YNL298w;YLR200w;YNL153c;YHR030c;YML094w;YJR075w	N
336	12	1.88878e-07	budding	YDR414c;YHR030c;YNL322c;YGR229c;YBR023c;YBL061c;YDR388w;YCR009c;YNL298w;YDL029w;YLR330w;YER111c	N
337	12	1.88878e-07	budding	YMR089c;YBL061c;YBR023c;YDR388w;YCR009c;YHR030c;YNL298w;YDL029w;YJL095w;YGR229c;YNL322c;YER111c	N
338	10	1.91225e-07	cytokinesis (cell division) /septum formation and hydrolysis	YLR147c;YHR030c;YHR107c;YNL298w;YNL271c;YBL061c;YGR229c;YBR023c;YER111c;YDR388w	N
339	10	2.05305e-07	vesicular transport (Golgi network	YDR320c;YPL051w;YLR262c;YOR070c;YLR039c;YHL031c;YBR164c;YDR126w;YNL041c;YML071c	YDR126w
340	10	2.05305e-07	vesicular transport (Golgi network	YLR309c;YBR164c;YLR039c;YLR262c;YDR126w;YHL031c;YPL051w;YOR070c;YNL041c;YML071c	YDR126w
341	9	2.17828e-07	transcription elongation	YDR334w;YLR418c;YAL013w;YJL168c;YLR085c;YMR263w;YGL244w;YLR268w;YOR123c	N
342	9	2.17828e-07	transcription elongation	YPL181w;YLR418c;YLR085c;YOR123c;YMR263w;YJL168c;YAL013w;YGL244w;YLR268w	N
343	9	2.17828e-07	transcription elongation	YDL033c;YLR085c;YLR418c;YMR263w;YJL168c;YGL244w;YAL013w;YLR268w;YOR123c	N
344	9	2.17828e-07	transcription elongation	YNL215w;YMR263w;YLR418c;YLR085c;YJL168c;YAL013w;YGL244w;YLR268w;YOR123c	YNL216w
345	9	2.17828e-07	transcription elongation	YLR113w;YLR085c;YOR123c;YLR418c;YMR263w;YJL168c;YAL013w;YGL244w;YLR268w	N
346	9	2.17828e-07	transcription elongation	YLR015w;YLR085c;YJL168c;YLR418c;YMR263w;YGL244w;YAL013w;YLR268w;YOR123c	N
347	9	2.17828e-07	transcription elongation	YNL097c;YLR085c;YLR418c;YMR263w;YJL168c;YGL244w;YAL013w;YLR268w;YOR123c	N
348	9	2.17828e-07	transcription elongation	YOR308c;YLR085c;YLR418c;YMR263w;YJL168c;YGL244w;YAL013w;YLR268w;YOR123c	N
349	9	2.17828e-07	transcription elongation	YGL174w;YLR418c;YLR085c;YMR263w;YJL168c;YGL244w;YAL013w;YLR268w;YOR123c	N
350	9	2.17828e-07	transcription elongation	YKR029c;YJL168c;YMR263w;YLR418c;YLR085c;YAL013w;YGL244w;YLR268w;YOR123c	N
351	9	2.17828e-07	transcription elongation	YER139c;YLR418c;YAL013w;YLR085c;YJL168c;YMR263w;YGL244w;YLR268w;YOR123c	YER140c
352	9	2.17828e-07	transcription elongation	YCR033w;YAL013w;YJL168c;YLR418c;YLR085c;YGL244w;YMR263w;YLR268w;YOR123c	N
353	9	2.17828e-07	transcription elongation	YPL182c;YLR085c;YLR418c;YMR263w;YJL168c;YGL244w;YAL013w;YLR268w;YOR123c	YPL183c
354	9	2.17828e-07	transcription elongation	YLR067c;YLR085c;YLR418c;YMR263w;YJL168c;YGL244w;YAL013w;YLR268w;YOR123c	N
355	7	2.67171e-07	conversion to kinetic energy (e.g. movement)	YHR023w;YOR326w;YKL079w;YER155c;YNL298w;YBR200w;YGR229c	N
356	15	2.85465e-07	DNA repair	YJR043c;YKL113c;YPR135w;YMR078c;YMR048w;YNL273w;YCL061c;YJL092w;YCL016c;YMR190c;YOR144c;YNL250w;YER016w;YML032c;YGL163c	N
357	15	2.85465e-07	DNA repair	YER173w;YPR135w;YMR078c;YMR048w;YNL273w;YLR103c;YJR043c;YKL113c;YCL061c;YJL092w;YCL016c;YPL194w;YOR144c;YML032c;YMR190c	N
358	15	2.85465e-07	DNA repair	YMR038c;YPR135w;YCL016c;YML032c;YKL113c;YMR078c;YNL273w;YJR043c;YCL061c;YPL194w;YMR048w;YLR103c;YJL092w;YHR191c;YNL250w	N
359	15	2.85465e-07	DNA repair	YDR369c;YOR144c;YKL113c;YJR043c;YCL061c;YJL092w;YPR135w;YMR048w;YNL273w;YMR078c;YMR190c;YCL016c;YNL250w;YER016w;YML032c	N
360	12	3.11003e-07	cell wall	YLR371w;YPL031c;YGR229c;YMR307w;YHR030c;YER155c;YNL298w;YNL271c;YER111c;YLR330w;YLR342w;YBR023c	N
361	10	3.61321e-07	bud / growth tip	YLR229c;YNL298w;YNL271c;YBR200w;YLR200w;YER155c;YPL031c;YGR229c;YHR030c;YNL153c	N
362	8	4.46131e-07	transcriptional control	YHR041c;YOL148c;YGR252w;YOR290c;YBR081c;YNL236w;YOL051w;YPL016w	N
363	13	4.61625e-07	budding	YML117w;YGR229c;YMR307w;YHR030c;YNL322c;YBR023c;YBL061c;YDR388w;YER111c;YNL298w;YLR330w;YNL271c;YJL095w	N
364	13	4.61625e-07	budding	YJL188c;YGR229c;YMR307w;YHR030c;YLR330w;YNL322c;YDR388w;YBR023c;YER111c;YBL061c;YNL298w;YNL271c;YJL095w	YJL188c
365	13	4.61625e-07	budding	YAL053w;YMR307w;YNL322c;YGR229c;YHR030c;YBR023c;YBL061c;YDR388w;YER111c;YCR009c;YLR330w;YDL029w;YJL095w	YAL053w
366	10	4.68898e-07	intra Golgi transport	YLR262c;YBR164c;YDR126w;YHL031c;YLR039c;YPL051w;YOR070c;YNL041c;YML071c;YGL005c	YDR126w
367	10	4.68898e-07	intra Golgi transport	YNL051w;YBR164c;YLR039c;YDR126w;YLR262c;YPL051w;YOR070c;YNL041c;YHL031c;YML071c	YDR126w
368	15	5.37478e-07		YHR154w;YHR031c;YJL092w;YMR190c;YNL250w;YPR135w;YCL016c;YCL061c;YKL113c;YJR043c;YMR078c;YMR048w;YNL273w;YOR144c;YLR234w	N
369	15	5.4255e-07	chromosome condensation	YMR198w;YPR141c;YCL016c;YNL273w;YCL061c;YMR048w;YPL194w;YPR135w;YHR191c;YLR103c;YMR078c;YJR043c;YML032c;YKL113c;YJL092w	N
370	15	5.4255e-07	chromosome condensation	YJL047c;YNL250w;YNL298w;YPR135w;YER016w;YCL016c;YML094w;YLR200w;YGR078c;YNL153c;YEL003w;YEL061c;YMR078c;YHR191c;YJR053w	N
371	12	5.86537e-07	cytokinesis (cell division) /septum formation and hydrolysis	YER151c;YNR051c;YGR229c;YBR023c;YBL061c;YLR342w;YHR030c;YDR388w;YNL233w;YNL271c;YER111c;YNL298w	N
372	10	7.19647e-07	budding	YBL062w;YNL298w;YNL271c;YLR200w;YHR030c;YER155c;YDL029w;YNL153c;YBR234c;YBR200w	YBL062w
373	10	7.19647e-07	budding	YAL058w;YGL084c;YNL322c;YBR023c;YBL061c;YDR388w;YCR009c;YHR030c;YDL029w;YLR330w	N
374	16	7.21106e-07	chromosome condensation	YOL006c;YLR103c;YNL273w;YML032c;YPR135w;YCL016c;YJR043c;YMR078c;YMR048w;YCL061c;YKL113c;YJL092w;YMR190c;YOR144c;YNL250w;YLR234w	N
375	17	8.13043e-07	DNA repair	YLR235c;YJL092w;YJR043c;YPR135w;YCL016c;YLR103c;YMR048w;YNL273w;YMR078c;YKL113c;YCL061c;YPL194w;YHR191c;YML032c;YOR144c;YGL163c;YER016w	YLR236c
376	7	8.70535e-07	chromosome segregation/division	YMR117c;YOL069w;YFL008w;YIL144w;YNL250w;YJR112w;YDR295c	N
377	18	1.20473e-06	chromosome condensation	YHR031c;YJL092w;YPR135w;YCL016c;YLR103c;YHR191c;YMR048w;YNL273w;YCL061c;YJR043c;YML032c;YMR078c;YKL113c;YPL194w;YNL250w;YMR190c;YOR144c;YLR234w	N
378	12	1.28774e-06	DNA synthesis and replication	YDR279w;YDR363w;YNL250w;YMR190c;YJL092w;YKL113c;YJR043c;YPR135w;YCL016c;YCL061c;YMR078c;YOR144c	N
379	19	1.36506e-06	protein folding and stabilization	YBR175w;YNL250w;YNL298w;YPR135w;YER016w;YCL016c;YML094w;YLR200w;YGR078c;YNL153c;YEL003w;YEL061c;YMR078c;YHR191c;YLR085c;YOR349w;YGL086w;YGR188c;YPL241c	N
380	19	1.52115e-06	chromosome condensation	YPR164w;YHR031c;YJL092w;YPR135w;YCL016c;YLR103c;YHR191c;YMR048w;YNL273w;YCL061c;YER016w;YML032c;YMR078c;YJR043c;YKL113c;YNL250w;YOR144c;YMR190c;YLR234w	N
381	15	1.60233e-06	cell cycle checkpoints (checkpoints of morphogenesis, DNA-damage,-replication, mitotic phase and spindle)	YJR104c;YPR135w;YLR103c;YER173w;YMR078c;YMR048w;YNL273w;YJR043c;YKL113c;YCL061c;YJL092w;YCL016c;YPL194w;YMR190c;YOR144c	N
382	20	1.8954e-06	chromosome condensation	YJL183w;YBR234c;YLR200w;YEL003w;YNL153c;YNL298w;YDL029w;YER155c;YGR078c;YML094w;YEL061c;YER016w;YPR135w;YCL016c;YOR349w;YMR078c;YJL030w;YHR191c;YGL086w;YMR048w	N
383	20	1.8954e-06	chromosome condensation	YAR003w;YNL250w;YPR135w;YCL016c;YER016w;YNL298w;YML094w;YLR200w;YGR078c;YNL153c;YEL003w;YEL061c;YMR078c;YOR349w;YJL030w;YHR191c;YGL086w;YMR048w;YGR188c;YLR085c	N
384	20	1.8954e-06	chromosome condensation	YPR018w;YNL250w;YPR135w;YCL016c;YER016w;YNL298w;YML094w;YLR200w;YGR078c;YNL153c;YEL003w;YEL061c;YMR078c;YOR349w;YJL030w;YHR191c;YGL086w;YMR048w;YGR188c;YLR085c	N
385	20	1.8954e-06	chromosome condensation	YIL040w;YLR103c;YMR048w;YPR135w;YCL016c;YML094w;YEL003w;YGL086w;YLR200w;YGR078c;YNL153c;YER016w;YEL061c;YMR078c;YHR191c;YJL030w;YPR141c;YGR188c;YML032c;YOL012c	N
386	10	1.92298e-06	mitotic cell cycle and cell cycle control	YDL225w;YNL298w;YNL271c;YER155c;YLR200w;YHR030c;YPL031c;YGR229c;YBR200w;YNL153c	N
387	10	1.92298e-06	mitotic cell cycle and cell cycle control	YML109w;YNL298w;YNL271c;YLR200w;YHR030c;YER155c;YPL031c;YGR229c;YBR200w;YNL153c	N
388	7	1.95419e-06	vesicular transport (Golgi network	YOR132w;YJL154c;YOR069w;YBR164c;YLR039c;YLR262c;YPL051w	N
389	13	2.06267e-06	DNA synthesis and replication	YNL218w;YMR190c;YDR363w;YJL092w;YKL113c;YJR043c;YNL250w;YPR135w;YCL016c;YCL061c;YMR078c;YMR048w;YOR144c	N
390	10	2.0715e-06	cytoskeleton/structural proteins	YJL187c;YBR200w;YNL271c;YNL298w;YLR200w;YER155c;YPL031c;YGR229c;YHR030c;YNL153c	N
391	7	2.25357e-06	DNA conformation modification (e.g. chromatin)	YNL236w;YOL148c;YGR252w;YBR081c;YOR290c;YOL051w;YPL016w	N
392	14	3.16276e-06	DNA synthesis and replication	YDR386w;YJL092w;YOR144c;YKL113c;YMR190c;YPR135w;YJR043c;YMR048w;YCL061c;YMR078c;YNL273w;YLR234w;YCL016c;YNL250w	N
393	14	3.16276e-06	DNA synthesis and replication	YBR094w;YJR043c;YOR144c;YMR190c;YLR234w;YPR135w;YMR048w;YJL092w;YMR078c;YKL113c;YNL273w;YCL061c;YCL016c;YNL250w	YBR095w
394	14	3.16276e-06	DNA synthesis and replication	YGL175c;YMR190c;YKL113c;YJR043c;YPR135w;YMR078c;YMR048w;YCL061c;YJL092w;YCL016c;YNL273w;YOR144c;YNL250w;YML032c	N
395	14	3.16276e-06	DNA synthesis and replication	YOL068c;YDR363w;YKL113c;YMR190c;YJR043c;YJL092w;YNL250w;YPR135w;YCL016c;YCL061c;YMR078c;YMR048w;YNL273w;YOR144c	N
396	15	3.21788e-06	DNA damage response	YLR234w;YMR190c;YJL092w;YPR135w;YMR078c;YMR048w;YJR043c;YLR103c;YNL273w;YCL016c;YKL113c;YCL061c;YOR144c;YML032c;YNL250w	N
397	8	3.86162e-06	vesicular transport (Golgi network	YNL192w;YJL154c;YOR069w;YOR132w;YBR164c;YLR039c;YLR262c;YHR012w	N
398	7	4.39298e-06	cell wall	YKL037w;YHR030c;YDL006w;YGR229c;YMR307w;YNL322c;YBR023c	YKL038w
399	7	4.39298e-06	cell wall	YEL048c;YGR166w;YHR030c;YGR229c;YNL322c;YMR307w;YBR023c	YEL049c
400	15	4.67637e-06	DNA synthesis and replication	YDR363w;YMR190c;YJL092w;YKL113c;YJR043c;YNL250w;YPR135w;YCL016c;YCL061c;YMR078c;YMR048w;YNL273w;YOR144c;YER016w;YML032c	N
401	15	4.67637e-06	DNA synthesis and replication	YBR098w;YJL092w;YMR190c;YKL113c;YOR144c;YPR135w;YJR043c;YMR048w;YCL061c;YMR078c;YNL273w;YLR234w;YCL016c;YLR103c;YML032c	N
402	15	4.67637e-06	DNA synthesis and replication	YLR373c;YDR363w;YNL250w;YMR190c;YJL092w;YKL113c;YJR043c;YPR135w;YCL016c;YCL061c;YMR048w;YMR078c;YNL273w;YOR144c;YER016w	N
403	15	4.67637e-06	DNA synthesis and replication	YOR025w;YJR043c;YKL113c;YCL061c;YMR190c;YPR135w;YMR078c;YMR048w;YJL092w;YCL016c;YNL273w;YLR103c;YPL194w;YOR144c;YML032c	N
404	15	4.67637e-06	DNA synthesis and replication	YNL291c;YNL250w;YPR135w;YOR144c;YER016w;YCL061c;YCL016c;YMR048w;YNL273w;YJR043c;YKL113c;YJL092w;YMR078c;YMR190c;YML032c	N
405	15	4.67637e-06	DNA synthesis and replication	YBR099c;YJL092w;YOR144c;YPR135w;YMR048w;YJR043c;YKL113c;YNL273w;YCL061c;YMR078c;YMR190c;YCL016c;YNL250w;YER016w;YML032c	YBR100c
406	15	4.67637e-06	DNA synthesis and replication	YBR173c;YML032c;YNL273w;YPR135w;YCL016c;YER016w;YCL061c;YMR078c;YMR048w;YJR043c;YKL113c;YOR144c;YJL092w;YGL163c;YLR103c	N
407	10	4.73412e-06	small GTPase mediated signal transduction	YIL118w;YBR200w;YNL271c;YNL298w;YLR200w;YER155c;YPL031c;YGR229c;YHR030c;YNL153c	N
408	10	4.73412e-06	small GTPase mediated signal transduction	YKR055w;YBR200w;YNL271c;YNL298w;YLR200w;YER155c;YPL031c;YGR229c;YHR030c;YNL153c	N
409	10	1.13094e-05	vesicular transport (Golgi network	YOL018c;YDR126w;YLR039c;YBR164c;YLR262c;YPL051w;YHL031c;YOR070c;YNL041c;YML071c	YDR126w
410	10	1.13094e-05	vesicular transport (Golgi network	YCR044c;YBR164c;YLR039c;YDR126w;YLR262c;YNL041c;YPL051w;YOR070c;YHL031c;YML071c	YDR126w
411	10	1.13094e-05	vesicular transport (Golgi network	YER122c;YLR039c;YBR164c;YLR262c;YDR126w;YPL051w;YHL031c;YOR070c;YNL041c;YML071c	YDR126w
412	10	1.13094e-05	vesicular transport (Golgi network	YER083c;YLR039c;YBR164c;YDR126w;YOR070c;YML071c;YLR262c;YPL051w;YNL041c;YHL031c	YDR126w
413	10	1.13094e-05	vesicular transport (Golgi network	YGR105w;YBR164c;YLR039c;YDR126w;YLR262c;YHL031c;YPL051w;YOR070c;YNL041c;YML071c	YDR126w
414	10	1.13094e-05	vesicular transport (Golgi network	YDL077c;YLR039c;YBR164c;YLR262c;YDR126w;YPL051w;YNL041c;YOR070c;YHL031c;YML071c	YDR126w
415	10	1.13094e-05	vesicular transport (Golgi network	YJL004c;YDR126w;YLR039c;YBR164c;YLR262c;YOR070c;YNL041c;YPL051w;YHL031c;YML071c	YDR126w
416	10	1.13094e-05	vesicular transport (Golgi network	YGL020c;YLR039c;YPL051w;YDR126w;YLR262c;YNL041c;YBR164c;YOR070c;YHL031c;YML071c	YDR126w
417	10	1.13094e-05	vesicular transport (Golgi network	YOR068c;YBR164c;YLR039c;YLR262c;YDR126w;YPL051w;YHL031c;YOR070c;YNL041c;YML071c	YDR126w
418	10	1.13094e-05	vesicular transport (Golgi network	YNL297c;YBR164c;YLR039c;YLR262c;YDR126w;YPL051w;YHL031c;YOR070c;YNL041c;YML071c	YDR126w
419	10	1.13094e-05	vesicular transport (Golgi network	YKR030w;YPL051w;YLR262c;YOR070c;YLR039c;YHL031c;YBR164c;YDR126w;YNL041c;YML071c	YDR126w
420	10	1.13094e-05	vesicular transport (Golgi network	YLR261c;YOR070c;YBR164c;YLR039c;YPL051w;YML071c;YLR262c;YDR126w;YHL031c;YNL041c	YLR261c; YDR126w
421	10	1.13094e-05	vesicular transport (Golgi network	YJR033c;YBR164c;YLR039c;YLR262c;YDR126w;YHL031c;YPL051w;YOR070c;YNL041c;YML071c	YDR126w
422	10	1.13094e-05	vesicular transport (Golgi network	YDR203w;YBR164c;YLR039c;YLR262c;YDR126w;YNL041c;YPL051w;YOR070c;YHL031c;YML071c	YDR203w; YDR126w;
423	10	1.13094e-05	vesicular transport (Golgi network	YMR123w;YBR164c;YLR039c;YLR262c;YDR126w;YHL031c;YPL051w;YOR070c;YNL041c;YML071c	YDR126w
424	10	1.13094e-05	vesicular transport (Golgi network	YMR054w;YBR164c;YLR039c;YLR262c;YDR126w;YHL031c;YPL051w;YOR070c;YNL041c;YML071c	YDR126w
425	10	1.13094e-05	vesicular transport (Golgi network	YDR202c;YBR164c;YLR039c;YLR262c;YDR126w;YHL031c;YPL051w;YOR070c;YNL041c;YML071c	YDR126w
426	10	1.13094e-05	vesicular transport (Golgi network	YDL100c;YBR164c;YLR039c;YLR262c;YDR126w;YHL031c;YPL051w;YOR070c;YNL041c;YML071c	YDR126w
427	7	1.19638e-05	intra Golgi transport	YJL053w;YLR262c;YJL154c;YBR164c;YOR069w;YOR132w;YLR039c	N
428	15	2.20401e-05		YPL024w;YDR363w;YJL092w;YJR043c;YKL113c;YPR135w;YMR190c;YNL250w;YCL016c;YCL061c;YHR031c;YMR078c;YMR048w;YNL273w;YLR103c	N
429	9	2.34687e-05	bud / growth tip	YLR425w;YNL271c;YPL031c;YLR200w;YNL298w;YHR030c;YER155c;YGR229c;YBR200w	N
430	9	2.34687e-05	bud / growth tip	YNL289w;YNL271c;YPL031c;YLR200w;YNL298w;YHR030c;YER155c;YGR229c;YBR200w	N
431	9	2.43702e-05	cell wall	YKL190w;YLR039c;YGR229c;YMR307w;YNL322c;YDR162c;YDL006w;YLR262c;YHR030c	N
432	6	6.77396e-05	cell wall	YOR008c;YMR307w;YJL095w;YPL031c;YGR229c;YLR371w	N
433	7	0.000152202	cell wall	YDR440w;YMR307w;YLR330w;YGR229c;YHR030c;YNL322c;YGR166w	N
434	9	0.000508155	cell wall	YHR060w;YKL190w;YLR039c;YMR307w;YGR229c;YLR262c;YDR162c;YDL006w;YNL322c	N
435	9	0.000508155	cell wall	YPL234c;YKL190w;YLR039c;YGR229c;YMR307w;YLR262c;YDR162c;YDL006w;YNL322c	N
436	7	0.00092531	transcription elongation	YNL296w;YLR085c;YLR262c;YLR418c;YLR039c;YGL244w;YOR216c	YNL297w
437	7	0.00092531	transcription elongation	YIL076w;YLR418c;YLR039c;YLR085c;YLR262c;YGL244w;YOR216c	N
438	7	0.00092531	transcription elongation	YER084w;YLR418c;YLR039c;YLR085c;YLR262c;YGL244w;YOR216c	YER085w
439	7	0.00092531	transcription elongation	YCL037c;YLR418c;YLR039c;YLR085c;YLR262c;YGL244w;YOR216c	N
440	7	0.00092531	transcription elongation	YPR084w;YLR418c;YLR039c;YLR085c;YLR262c;YGL244w;YOR216c	YPR085w
441	7	0.00092531	transcription elongation	YMR274c;YLR418c;YLR039c;YLR085c;YLR262c;YGL244w;YOR216c	N
442	7	0.00092531	transcription elongation	YLR318w;YLR085c;YLR262c;YLR418c;YLR039c;YGL244w;YOR216c	N
443	6	0.00130926	cell growth / morphogenesis	YPL086c;YER016w;YAL013w;YNL298w;YPL174c;YMR263w	N
